# Supplementary material for: catena-Poly[(μ3-2-hy­droxy-4-isopropyl­cyclo­hepta-2,4,6-trien-1-onato)(μ2-2-hy­droxy-4-isopropyl­cyclo­hepta-2,4,6-trien-1-onato)lead(II)]
Source: Acta Crystallogr Sect E Struct Rep Online. 2010 Oct 13;66(Pt 11):m1395–6. doi: 10.1107/S1600536810039978 (PMC3008991; doi:10.1107/S1600536810039978)
Supplement: Supplementary file 1 [file e-66-m1395-sup1.cif]

##############################################################################
###                                                                        ###
###        Electronic paper (Acta Crystallographica Section E)             ###
###                                                                        ###
##############################################################################
#                                                                            #
# This CIF contains the data in a paper accepted for publication in Acta     #
# Crystallographica Section E. It conforms to the requirements of Notes      #
# for Authors for Section E, and has been peer reviewed under the auspices   #
# of the IUCr Commission on Journals.                                        #
#                                                                            #
# Full details of the Crystallographic Information File format               #
# are given in the paper "The Crystallographic Information File (CIF):       #
# a New Standard Archive File for Crystallography" by S. R. Hall, F. H.      #
# Allen and I. D. Brown [Acta Cryst. (1991), A47, 655-685].                  #
#                                                                            #
# The current version of the core CIF dictionary is obtainable from          #
# ftp://ftp.iucr.org/pub/cif_core.dic. The current version number is 2.4.    #
#                                                                            #
# Software is freely available for graphical display of the structure(s) in  #
# this CIF.  For information consult the CIF home page http://www.iucr.org/  #
# cif/home.html                                                              #
#                                                                            #
# This file may be used for bona fide research purposes within the           #
# scientific community so long as proper attribution is given to the journal # 
# article from which it was obtained.                                        #
#                                                                            #
##############################################################################
                                             
data_global
_audit_creation_method     'from SHELXL97 CIF and IUCr SHELXL97-template'
_journal_date_recd_electronic     2010-09-09
_journal_date_accepted     2010-10-06
_journal_name_full     'Acta Crystallographica, Section E'
_journal_year     2010
_journal_volume     66
_journal_issue     11
_journal_page_first     m1395
_journal_page_last     m1396
_journal_paper_category     QM
_journal_coeditor_code     BT5353
_publ_contact_author_name     'Dr. Lyczko K.'
_publ_contact_author_address
;
Institute of Nuclear Chemistry and Technology
Dorodna 16
03-195 Warsaw
Poland
;
_publ_contact_author_email     'k.lyczko@ichtj.waw.pl'
_publ_contact_author_fax     '+48 22 8111532'
_publ_contact_author_phone     '+48 22 5041355'
_publ_section_title
;\
<i>catena</i>-Poly[(\m~3~-2-hydroxy-4-isopropylcyclohepta-2,4,6-trien-\
1-onato)(\m~2~-2-hydroxy-4-isopropylcyclohepta-2,4,6-trien-\
1-onato)lead(II)]
;
loop_
    _publ_author_name
    _publ_author_footnote
    _publ_author_address
    'Lyczko, Krzysztof' ?
;
Institute of Nuclear Chemistry and Technology
Dorodna 16
03-195 Warsaw
Poland
;
    'Lyczko, Monika' ?
;
Institute of Nuclear Chemistry and Technology
Dorodna 16
03-195 Warsaw
Poland
;
    'Starosta, Wojciech' ?
;
Institute of Nuclear Chemistry and Technology
Dorodna 16
03-195 Warsaw
Poland
;
data_I
_chemical_name_systematic
;
<i>catena</i>-Poly[(\m~3~-2-hydroxy-4-isopropylcyclohepta-2,4,6-trien-\
1-onato)(\m~2~-2-hydroxy-4-isopropylcyclohepta-2,4,6-trien-\
1-onato)lead(II)]
;
_chemical_name_common     'bis(hinokitiolato-O,O')lead(II)'
_chemical_formula_moiety     'C20 H22 O4 Pb'
_chemical_formula_sum     'C20 H22 O4 Pb'
_chemical_formula_iupac     '[Pb (C10 H11 O2)2]'
_chemical_formula_weight     533.57
_chemical_melting_point     ?
_symmetry_cell_setting     orthorhombic
_symmetry_space_group_name_H-M     'P n a 21'
_symmetry_space_group_name_Hall     'P 2c -2n'
loop_
    _symmetry_equiv_pos_as_xyz
    'x, y, z'
    '-x, -y, z+1/2'
    'x+1/2, -y+1/2, z'
    '-x+1/2, y+1/2, z+1/2'
_cell_length_a     33.780(7)
_cell_length_b     8.2802(17)
_cell_length_c     7.3661(15)
_cell_angle_alpha     90.00
_cell_angle_beta     90.00
_cell_angle_gamma     90.00
_cell_volume     2060.3(7)
_cell_formula_units_Z     4
_cell_measurement_reflns_used     25
_cell_measurement_theta_min     6
_cell_measurement_theta_max     15
_cell_measurement_temperature     293(2)
_exptl_crystal_description     'plate'
_exptl_crystal_colour     'dark yellow'
_exptl_crystal_size_max     0.35
_exptl_crystal_size_mid     0.05
_exptl_crystal_size_min     0.03
_exptl_crystal_density_diffrn     1.720
_exptl_crystal_density_meas     ?
_exptl_crystal_density_method     'not measured'
_exptl_crystal_F_000     1024
_exptl_absorpt_coefficient_mu     8.207
_exptl_absorpt_correction_type     analytical
_exptl_absorpt_process_details     '(CrysAlis RED; Oxford Diffraction, 2000)'
_exptl_absorpt_correction_T_min     0.52716
_exptl_absorpt_correction_T_max     0.78905
_exptl_special_details
;
;
_diffrn_ambient_temperature     293(2)
_diffrn_radiation_type     MoK\a
_diffrn_radiation_wavelength     0.71073
_diffrn_radiation_source     'fine-focus sealed tube'
_diffrn_radiation_monochromator     graphite
_diffrn_measurement_device_type     'Kuma KM-4 four-circle'
_diffrn_measurement_method     'profile data from \w/2\q scan'
_diffrn_detector_area_resol_mean     ?
_diffrn_reflns_number     3452
_diffrn_reflns_av_R_equivalents     0.0933
_diffrn_reflns_av_sigmaI/netI     0.0679
_diffrn_reflns_theta_min     1.21
_diffrn_reflns_theta_max     30.00
_diffrn_reflns_theta_full     25.00
_diffrn_measured_fraction_theta_max     0.950
_diffrn_measured_fraction_theta_full     0.997
_diffrn_reflns_limit_h_min     0
_diffrn_reflns_limit_h_max     45
_diffrn_reflns_limit_k_min     -11
_diffrn_reflns_limit_k_max     1
_diffrn_reflns_limit_l_min     0
_diffrn_reflns_limit_l_max     10
_diffrn_standards_number     3
_diffrn_standards_interval_count     200
_diffrn_standards_interval_time     ?
_diffrn_standards_decay_%     1.12
_refine_special_details
;
Refinement of <i>F</i>^2^ against ALL reflections. The weighted <i>R</i>-factor
<i>wR</i> and goodness of fit <i>S</i> are based on <i>F</i>^2^, conventional
<i>R</i>-factors <i>R</i> are based on <i>F</i>, with <i>F</i> set to zero for
negative <i>F</i>^2^. The threshold expression of <i>F</i>^2^ >
\s(<i>F</i>^2^) is used only for calculating <i>R</i>-factors(gt) <i>etc</i>.
and is not relevant to the choice of reflections for refinement.
<i>R</i>-factors based on <i>F</i>^2^ are statistically about twice as large
as those based on <i>F</i>, and <i>R</i>- factors based on ALL data will be
even larger.
;
_reflns_number_total     3063
_reflns_number_gt     1969
_reflns_threshold_expression     I>2\s(I)
_refine_ls_structure_factor_coef     Fsqd
_refine_ls_matrix_type     full
_refine_ls_R_factor_all     0.0870
_refine_ls_R_factor_gt     0.0318
_refine_ls_wR_factor_gt     0.0805
_refine_ls_wR_factor_ref     0.0929
_refine_ls_goodness_of_fit_ref     1.058
_refine_ls_restrained_S_all     1.057
_refine_ls_number_reflns     3063
_refine_ls_number_parameters     216
_refine_ls_number_restraints     13
_refine_ls_hydrogen_treatment     constr
_refine_ls_weighting_scheme     calc
_refine_ls_weighting_details
                 'calc w=1/[\s^2^(Fo^2^)+(0.0528P)^2^] where P=(Fo^2^+2Fc^2^)/3'
_atom_sites_solution_hydrogens     geom
_atom_sites_solution_primary     direct
_atom_sites_solution_secondary     difmap
_refine_ls_shift/su_max     0.001
_refine_ls_shift/su_mean     0.000
_refine_diff_density_max     1.379
_refine_diff_density_min     -2.109
_refine_ls_extinction_method     none
_refine_ls_extinction_coef     ?
_refine_ls_abs_structure_details     '0 Friedel pairs'
_refine_ls_abs_structure_Flack     -0.004(18)
loop_
    _atom_type_symbol
    _atom_type_description
    _atom_type_scat_dispersion_real
    _atom_type_scat_dispersion_imag
    _atom_type_scat_source
    'C' 'C' 0.0033 0.0016
                         'International Tables Vol C Tables 4.2.6.8 and 6.1.1.4'
    'H' 'H' 0.0000 0.0000
                         'International Tables Vol C Tables 4.2.6.8 and 6.1.1.4'
    'O' 'O' 0.0106 0.0060
                         'International Tables Vol C Tables 4.2.6.8 and 6.1.1.4'
    'Pb' 'Pb' -3.3944 10.1111
                         'International Tables Vol C Tables 4.2.6.8 and 6.1.1.4'
_computing_data_collection     'KM-4 Software (Kuma, 1996)'
_computing_cell_refinement     'KM-4 Software (Kuma, 1996)'
_computing_data_reduction     'DATAPROC (Kuma, 2001)'
_computing_structure_solution     'SHELXS97 (Sheldrick, 2008)'
_computing_structure_refinement     'SHELXL97 (Sheldrick, 2008)'
_computing_molecular_graphics     'XP in SHELXTL (Sheldrick, 2008)'
_computing_publication_material     'SHELXL97 (Sheldrick, 2008)'
loop_
    _atom_site_type_symbol
    _atom_site_label
    _atom_site_fract_x
    _atom_site_fract_y
    _atom_site_fract_z
    _atom_site_U_iso_or_equiv
    _atom_site_adp_type
    _atom_site_calc_flag
    _atom_site_refinement_flags
    _atom_site_occupancy
    _atom_site_disorder_assembly
    _atom_site_disorder_group
    Pb Pb1 0.481976(9) 0.57161(3) 0.75652(10) 0.03247(9) Uani d . 1 . .
    O O1 0.4460(2) 0.4808(9) 0.4911(10) 0.0418(16) Uani d . 1 . .
    O O11 0.4841(2) 0.3176(7) 0.8915(10) 0.0380(15) Uani d . 1 . .
    O O12 0.5278(2) 0.3903(9) 0.6075(9) 0.0383(18) Uani d . 1 . .
    C C6 0.3480(4) 0.4735(14) 0.285(2) 0.051(3) Uani d . 1 . .
    H H6 0.3422 0.4691 0.1621 0.061 Uiso calc R 1 . .
    C C7 0.3888(4) 0.4763(13) 0.3168(15) 0.047(3) Uani d . 1 . .
    H H7 0.4050 0.4696 0.2149 0.056 Uiso calc R 1 . .
    C C1 0.4082(4) 0.4881(11) 0.4871(13) 0.037(2) Uani d . 1 . .
    C C2 0.3877(4) 0.5141(14) 0.6634(14) 0.041(3) Uani d . 1 . .
    C C12 0.5365(3) 0.2592(10) 0.6953(14) 0.029(2) Uani d . 1 . .
    C C11 0.5116(3) 0.2171(12) 0.8453(13) 0.034(2) Uani d . 1 . .
    C C3 0.3461(3) 0.5041(16) 0.6895(17) 0.050(3) Uani d . 1 . .
    H H3 0.3393 0.5113 0.8116 0.060 Uiso calc R 1 . .
    C C5 0.3149(4) 0.4757(16) 0.388(2) 0.062(4) Uani d . 1 . .
    H H5 0.2909 0.4695 0.3269 0.075 Uiso calc R 1 . .
    C C4 0.3133(4) 0.486(2) 0.581(2) 0.065(4) Uani d . 1 C .
    O O2 0.4095(3) 0.5386(11) 0.7952(9) 0.054(2) Uani d . 1 . .
    C C17 0.5161(4) 0.0757(11) 0.9515(17) 0.047(3) Uani d . 1 . .
    H H27 0.4975 0.0639 1.0437 0.057 Uiso calc R 1 . .
    C C14 0.5868(4) 0.0264(15) 0.6776(18) 0.049(3) Uani d . 1 D .
    C C13 0.5692(3) 0.1717(12) 0.6255(14) 0.038(2) Uani d . 1 . .
    H H23 0.5812 0.2205 0.5260 0.045 Uiso calc R 1 . .
    C C15 0.5738(4) -0.0695(14) 0.819(2) 0.060(4) Uani d . 1 . .
    H H25 0.5880 -0.1648 0.8353 0.072 Uiso calc R 1 . .
    C C18 0.6213(5) -0.0337(18) 0.559(2) 0.082(4) Uani d D 1 . .
    H H18 0.6343 -0.1202 0.6275 0.099 Uiso calc R 1 A 3
    C C16 0.5434(5) -0.0469(13) 0.941(2) 0.066(4) Uani d . 1 . .
    H H26 0.5410 -0.1266 1.0291 0.079 Uiso calc R 1 . .
    C C8 0.2724(4) 0.483(2) 0.668(2) 0.087(4) Uani d D 1 . .
    H H8 0.2534 0.4871 0.5679 0.104 Uiso calc R 1 B 1
    C C9A 0.2598(7) 0.613(3) 0.800(4) 0.087(4) Uani d PD 0.69(4) C 1
    H H9A 0.2623 0.7168 0.7426 0.130 Uiso calc PR 0.69(4) C 1
    H H9B 0.2764 0.6094 0.9055 0.130 Uiso calc PR 0.69(4) C 1
    H H9C 0.2327 0.5959 0.8346 0.130 Uiso calc PR 0.69(4) C 1
    C C10A 0.2694(7) 0.314(2) 0.747(5) 0.087(4) Uani d PD 0.69(4) C 1
    H H10A 0.2774 0.2367 0.6564 0.130 Uiso calc PR 0.69(4) C 1
    H H10B 0.2425 0.2926 0.7818 0.130 Uiso calc PR 0.69(4) C 1
    H H10C 0.2864 0.3050 0.8507 0.130 Uiso calc PR 0.69(4) C 1
    C C9B 0.2709(15) 0.656(4) 0.742(9) 0.087(4) Uani d PD 0.31(4) C 2
    H H9D 0.2819 0.7287 0.6532 0.130 Uiso calc PR 0.31(4) C 2
    H H9E 0.2861 0.6628 0.8518 0.130 Uiso calc PR 0.31(4) C 2
    H H9F 0.2440 0.6857 0.7662 0.130 Uiso calc PR 0.31(4) C 2
    C C10B 0.2558(15) 0.367(6) 0.810(6) 0.087(4) Uani d PD 0.31(4) C 2
    H H10D 0.2287 0.3943 0.8354 0.130 Uiso calc PR 0.31(4) C 2
    H H10E 0.2711 0.3744 0.9193 0.130 Uiso calc PR 0.31(4) C 2
    H H10F 0.2570 0.2583 0.7641 0.130 Uiso calc PR 0.31(4) C 2
    C C19A 0.6081(9) -0.107(5) 0.383(4) 0.082(4) Uani d PD 0.60(6) D 3
    H H19A 0.5888 -0.1893 0.4069 0.123 Uiso calc PR 0.60(6) D 3
    H H19B 0.6305 -0.1531 0.3222 0.123 Uiso calc PR 0.60(6) D 3
    H H19C 0.5965 -0.0245 0.3082 0.123 Uiso calc PR 0.60(6) D 3
    C C20A 0.6523(9) 0.101(3) 0.534(6) 0.082(4) Uani d PD 0.60(6) D 3
    H H20A 0.6595 0.1435 0.6509 0.123 Uiso calc PR 0.60(6) D 3
    H H20B 0.6414 0.1851 0.4605 0.123 Uiso calc PR 0.60(6) D 3
    H H20C 0.6754 0.0568 0.4763 0.123 Uiso calc PR 0.60(6) D 3
    C C19B 0.6116(14) -0.039(8) 0.356(4) 0.082(4) Uani d PD 0.40(6) D 4
    H H19D 0.5866 -0.0922 0.3390 0.123 Uiso calc PR 0.40(6) D 4
    H H19E 0.6319 -0.0975 0.2934 0.123 Uiso calc PR 0.40(6) D 4
    H H19F 0.6101 0.0689 0.3098 0.123 Uiso calc PR 0.40(6) D 4
    C C20B 0.6584(9) 0.057(6) 0.603(8) 0.082(4) Uani d PD 0.40(6) D 4
    H H20D 0.6632 0.0523 0.7310 0.123 Uiso calc PR 0.40(6) D 4
    H H20E 0.6555 0.1676 0.5660 0.123 Uiso calc PR 0.40(6) D 4
    H H20F 0.6802 0.0093 0.5391 0.123 Uiso calc PR 0.40(6) D 4
loop_
    _atom_site_aniso_label
    _atom_site_aniso_U_11
    _atom_site_aniso_U_22
    _atom_site_aniso_U_33
    _atom_site_aniso_U_12
    _atom_site_aniso_U_13
    _atom_site_aniso_U_23
    Pb1 0.04021(16) 0.03651(14) 0.02070(12) 0.00435(15) -0.0009(6) 0.0007(4)
    O1 0.044(4) 0.055(4) 0.026(3) 0.003(4) 0.001(3) -0.008(3)
    O11 0.046(4) 0.035(3) 0.033(3) 0.003(3) 0.005(3) 0.008(3)
    O12 0.058(5) 0.042(4) 0.016(3) 0.013(3) 0.004(3) 0.008(3)
    C6 0.069(7) 0.072(6) 0.013(9) -0.003(5) -0.007(5) -0.001(5)
    C7 0.069(8) 0.049(5) 0.023(5) -0.003(5) -0.007(5) -0.002(4)
    C1 0.055(6) 0.030(4) 0.027(5) 0.003(5) -0.004(5) -0.001(4)
    C2 0.052(7) 0.049(6) 0.021(5) 0.002(5) -0.007(5) 0.000(4)
    C12 0.037(6) 0.019(4) 0.033(4) 0.001(4) 0.004(4) 0.003(3)
    C11 0.052(7) 0.028(4) 0.022(4) -0.011(4) 0.001(4) -0.001(4)
    C3 0.039(6) 0.076(8) 0.035(5) -0.005(6) 0.006(5) -0.009(6)
    C5 0.054(8) 0.063(8) 0.070(10) -0.003(6) -0.030(8) 0.006(7)
    C4 0.059(9) 0.079(9) 0.057(9) 0.006(7) -0.007(7) -0.012(8)
    O2 0.049(4) 0.096(6) 0.017(6) -0.004(4) -0.001(3) -0.012(4)
    C17 0.073(8) 0.037(5) 0.032(5) -0.010(6) -0.001(5) 0.005(4)
    C14 0.060(8) 0.038(6) 0.050(7) 0.013(6) -0.009(6) -0.003(5)
    C13 0.050(6) 0.040(5) 0.023(4) 0.005(4) 0.001(4) 0.006(4)
    C15 0.069(7) 0.038(5) 0.072(11) 0.013(6) 0.004(7) 0.014(6)
    C18 0.070(7) 0.078(8) 0.098(10) 0.019(6) 0.023(7) -0.003(7)
    C16 0.115(13) 0.035(6) 0.047(7) 0.004(6) 0.018(8) 0.014(5)
    C8 0.042(6) 0.142(11) 0.077(10) 0.005(6) 0.002(6) 0.005(9)
    C9A 0.042(6) 0.142(11) 0.077(10) 0.005(6) 0.002(6) 0.005(9)
    C10A 0.042(6) 0.142(11) 0.077(10) 0.005(6) 0.002(6) 0.005(9)
    C9B 0.042(6) 0.142(11) 0.077(10) 0.005(6) 0.002(6) 0.005(9)
    C10B 0.042(6) 0.142(11) 0.077(10) 0.005(6) 0.002(6) 0.005(9)
    C19A 0.070(7) 0.078(8) 0.098(10) 0.019(6) 0.023(7) -0.003(7)
    C20A 0.070(7) 0.078(8) 0.098(10) 0.019(6) 0.023(7) -0.003(7)
    C19B 0.070(7) 0.078(8) 0.098(10) 0.019(6) 0.023(7) -0.003(7)
    C20B 0.070(7) 0.078(8) 0.098(10) 0.019(6) 0.023(7) -0.003(7)
_geom_special_details
;
All e.s.d.'s (except the e.s.d. in the dihedral angle between two l.s. planes)
are estimated using the full covariance matrix. The cell e.s.d.'s are taken
into account individually in the estimation of e.s.d.'s in distances, angles
and torsion angles; correlations between e.s.d.'s in cell parameters are only
used when they are defined by crystal symmetry. An approximate (isotropic)
treatment of cell e.s.d.'s is used for estimating e.s.d.'s involving l.s.
planes.
;
loop_
    _geom_bond_atom_site_label_1
    _geom_bond_atom_site_label_2
    _geom_bond_site_symmetry_2
    _geom_bond_distance
    _geom_bond_publ_flag
    Pb1 O11 . 2.327(6) y
    Pb1 O12 . 2.420(7) y
    Pb1 O1 . 2.422(7) y
    Pb1 O2 . 2.479(9) y
    Pb1 O12 2_665 2.625(7) y
    Pb1 O1 2_665 3.016(8) y
    Pb1 O11 2_664 3.064(8) y
    O1 C1 . 1.278(14) ?
    O11 C11 . 1.293(12) ?
    O12 C12 . 1.297(11) ?
    O12 Pb1 2_664 2.626(7) ?
    C6 C5 . 1.35(2) ?
    C6 C7 . 1.398(17) ?
    C6 H6 . 0.9300 ?
    C7 C1 . 1.419(15) ?
    C7 H7 . 0.9300 ?
    C1 C2 . 1.488(15) ?
    C2 O2 . 1.237(13) ?
    C2 C3 . 1.419(17) ?
    C12 C13 . 1.418(14) ?
    C12 C11 . 1.432(13) ?
    C11 C17 . 1.416(14) ?
    C3 C4 . 1.372(18) ?
    C3 H3 . 0.9300 ?
    C5 C4 . 1.43(2) ?
    C5 H5 . 0.9300 ?
    C4 C8 . 1.52(2) ?
    C17 C16 . 1.375(17) ?
    C17 H27 . 0.9300 ?
    C14 C15 . 1.384(17) ?
    C14 C13 . 1.396(15) ?
    C14 C18 . 1.538(19) ?
    C13 H23 . 0.9300 ?
    C15 C16 . 1.37(2) ?
    C15 H25 . 0.9300 ?
    C18 C20B . 1.495(18) ?
    C18 C19A . 1.496(18) ?
    C18 C19B . 1.529(19) ?
    C18 C20A . 1.539(17) ?
    C18 H18 . 0.9800 ?
    C16 H26 . 0.9300 ?
    C8 C9A . 1.509(16) ?
    C8 C10A . 1.518(17) ?
    C8 C10B . 1.526(19) ?
    C8 C9B . 1.534(19) ?
    C8 H8 . 0.9800 ?
    C9A H9A . 0.9600 ?
    C9A H9B . 0.9600 ?
    C9A H9C . 0.9600 ?
    C10A H10A . 0.9600 ?
    C10A H10B . 0.9600 ?
    C10A H10C . 0.9600 ?
    C9B H9D . 0.9600 ?
    C9B H9E . 0.9600 ?
    C9B H9F . 0.9600 ?
    C10B H10D . 0.9600 ?
    C10B H10E . 0.9600 ?
    C10B H10F . 0.9600 ?
    C19A H19A . 0.9600 ?
    C19A H19B . 0.9600 ?
    C19A H19C . 0.9600 ?
    C20A H20A . 0.9600 ?
    C20A H20B . 0.9600 ?
    C20A H20C . 0.9600 ?
    C19B H19D . 0.9600 ?
    C19B H19E . 0.9600 ?
    C19B H19F . 0.9600 ?
    C20B H20D . 0.9600 ?
    C20B H20E . 0.9600 ?
    C20B H20F . 0.9600 ?
loop_
    _geom_angle_atom_site_label_1
    _geom_angle_atom_site_label_2
    _geom_angle_atom_site_label_3
    _geom_angle_site_symmetry_1
    _geom_angle_site_symmetry_3
    _geom_angle
    _geom_angle_publ_flag
    O11 Pb1 O12 . . 67.3(2) y
    O11 Pb1 O1 . . 94.6(3) ?
    O12 Pb1 O1 . . 76.2(3) ?
    O11 Pb1 O2 . . 83.2(3) ?
    O12 Pb1 O2 . . 128.0(3) ?
    O1 Pb1 O2 . . 64.1(2) y
    O11 Pb1 O12 . 2_665 72.0(2) ?
    O12 Pb1 O12 . 2_665 126.99(19) ?
    O1 Pb1 O12 . 2_665 140.3(3) ?
    O2 Pb1 O12 . 2_665 77.0(2) ?
    C1 O1 Pb1 . . 120.3(6) ?
    C11 O11 Pb1 . . 119.4(6) ?
    C12 O12 Pb1 . . 115.9(6) ?
    C12 O12 Pb1 . 2_664 128.3(6) ?
    Pb1 O12 Pb1 . 2_664 107.0(3) ?
    C5 C6 C7 . . 136.4(13) ?
    C5 C6 H6 . . 111.8 ?
    C7 C6 H6 . . 111.8 ?
    C6 C7 C1 . . 127.1(12) ?
    C6 C7 H7 . . 116.5 ?
    C1 C7 H7 . . 116.5 ?
    O1 C1 C7 . . 118.5(10) ?
    O1 C1 C2 . . 117.0(9) ?
    C7 C1 C2 . . 124.5(11) ?
    O2 C2 C3 . . 119.6(11) ?
    O2 C2 C1 . . 115.5(10) ?
    C3 C2 C1 . . 124.9(11) ?
    O12 C12 C13 . . 115.0(9) ?
    O12 C12 C11 . . 117.1(9) ?
    C13 C12 C11 . . 127.8(9) ?
    O11 C11 C17 . . 117.7(9) ?
    O11 C11 C12 . . 117.9(9) ?
    C17 C11 C12 . . 124.3(10) ?
    C4 C3 C2 . . 136.5(12) ?
    C4 C3 H3 . . 111.7 ?
    C2 C3 H3 . . 111.7 ?
    C6 C5 C4 . . 126.2(13) ?
    C6 C5 H5 . . 116.9 ?
    C4 C5 H5 . . 116.9 ?
    C3 C4 C5 . . 123.7(15) ?
    C3 C4 C8 . . 119.3(14) ?
    C5 C4 C8 . . 116.9(14) ?
    C2 O2 Pb1 . . 121.1(7) ?
    C16 C17 C11 . . 130.6(12) ?
    C16 C17 H27 . . 114.7 ?
    C11 C17 H27 . . 114.7 ?
    C15 C14 C13 . . 124.5(12) ?
    C15 C14 C18 . . 118.9(11) ?
    C13 C14 C18 . . 116.5(12) ?
    C14 C13 C12 . . 132.3(10) ?
    C14 C13 H23 . . 113.8 ?
    C12 C13 H23 . . 113.8 ?
    C16 C15 C14 . . 130.6(11) ?
    C16 C15 H25 . . 114.7 ?
    C14 C15 H25 . . 114.7 ?
    C20B C18 C19A . . 130(2) ?
    C20B C18 C19B . . 113.9(17) ?
    C20B C18 C14 . . 110(2) ?
    C19A C18 C14 . . 113.4(16) ?
    C19B C18 C14 . . 114(2) ?
    C19A C18 C20A . . 113.1(15) ?
    C19B C18 C20A . . 93(2) ?
    C14 C18 C20A . . 110.4(15) ?
    C20B C18 H18 . . 83.2 ?
    C19A C18 H18 . . 106.5 ?
    C19B C18 H18 . . 125.3 ?
    C14 C18 H18 . . 106.5 ?
    C20A C18 H18 . . 106.5 ?
    C15 C16 C17 . . 129.7(12) ?
    C15 C16 H26 . . 115.1 ?
    C17 C16 H26 . . 115.1 ?
    C9A C8 C10A . . 113.4(15) ?
    C9A C8 C4 . . 120.7(16) ?
    C10A C8 C4 . . 103.7(15) ?
    C9A C8 C10B . . 85(2) ?
    C4 C8 C10B . . 129(2) ?
    C10A C8 C9B . . 137(3) ?
    C4 C8 C9B . . 99(2) ?
    C10B C8 C9B . . 109.8(18) ?
    C9A C8 H8 . . 106.0 ?
    C10A C8 H8 . . 106.0 ?
    C4 C8 H8 . . 106.0 ?
    C10B C8 H8 . . 107.3 ?
    C9B C8 H8 . . 102.3 ?
    C8 C9A H9A . . 109.5 ?
    C8 C9A H9B . . 109.5 ?
    H9A C9A H9B . . 109.5 ?
    C8 C9A H9C . . 109.5 ?
    H9A C9A H9C . . 109.5 ?
    H9B C9A H9C . . 109.5 ?
    C8 C10A H10A . . 109.5 ?
    C8 C10A H10B . . 109.5 ?
    H10A C10A H10B . . 109.5 ?
    C8 C10A H10C . . 109.5 ?
    H10A C10A H10C . . 109.5 ?
    H10B C10A H10C . . 109.5 ?
    C8 C9B H9D . . 109.5 ?
    C8 C9B H9E . . 109.5 ?
    H9D C9B H9E . . 109.5 ?
    C8 C9B H9F . . 109.5 ?
    H9D C9B H9F . . 109.5 ?
    H9E C9B H9F . . 109.5 ?
    C8 C10B H10D . . 109.5 ?
    C8 C10B H10E . . 109.5 ?
    H10D C10B H10E . . 109.5 ?
    C8 C10B H10F . . 109.5 ?
    H10D C10B H10F . . 109.5 ?
    H10E C10B H10F . . 109.5 ?
    C18 C19A H19A . . 109.5 ?
    C18 C19A H19B . . 109.5 ?
    H19A C19A H19B . . 109.5 ?
    C18 C19A H19C . . 109.5 ?
    H19A C19A H19C . . 109.5 ?
    H19B C19A H19C . . 109.5 ?
    C18 C20A H20A . . 109.5 ?
    C18 C20A H20B . . 109.5 ?
    H20A C20A H20B . . 109.5 ?
    C18 C20A H20C . . 109.5 ?
    H20A C20A H20C . . 109.5 ?
    H20B C20A H20C . . 109.5 ?
    C18 C19B H19D . . 109.5 ?
    C18 C19B H19E . . 109.5 ?
    H19D C19B H19E . . 109.5 ?
    C18 C19B H19F . . 109.5 ?
    H19D C19B H19F . . 109.5 ?
    H19E C19B H19F . . 109.5 ?
    C18 C20B H20D . . 109.5 ?
    C18 C20B H20E . . 109.5 ?
    H20D C20B H20E . . 109.5 ?
    C18 C20B H20F . . 109.5 ?
    H20D C20B H20F . . 109.5 ?
    H20E C20B H20F . . 109.5 ?
loop_
    _geom_torsion_atom_site_label_1
    _geom_torsion_atom_site_label_2
    _geom_torsion_atom_site_label_3
    _geom_torsion_atom_site_label_4
    _geom_torsion_site_symmetry_1
    _geom_torsion_site_symmetry_2
    _geom_torsion_site_symmetry_3
    _geom_torsion_site_symmetry_4
    _geom_torsion
    _geom_torsion_publ_flag
    O11 Pb1 O1 C1 . . . . 92.9(8) ?
    O12 Pb1 O1 C1 . . . . 158.1(8) ?
    O2 Pb1 O1 C1 . . . . 12.7(7) ?
    O12 Pb1 O1 C1 2_665 . . . 25.7(10) ?
    O12 Pb1 O11 C11 . . . . 11.0(7) ?
    O1 Pb1 O11 C11 . . . . 84.0(7) ?
    O2 Pb1 O11 C11 . . . . 147.2(7) ?
    O12 Pb1 O11 C11 2_665 . . . -134.3(7) ?
    O11 Pb1 O12 C12 . . . . -13.3(7) ?
    O1 Pb1 O12 C12 . . . . -114.3(7) ?
    O2 Pb1 O12 C12 . . . . -73.9(8) ?
    O12 Pb1 O12 C12 2_665 . . . 29.5(7) ?
    O11 Pb1 O12 Pb1 . . . 2_664 137.0(4) ?
    O1 Pb1 O12 Pb1 . . . 2_664 36.0(3) ?
    O2 Pb1 O12 Pb1 . . . 2_664 76.4(4) ?
    O12 Pb1 O12 Pb1 2_665 . . 2_664 179.8(3) ?
    C5 C6 C7 C1 . . . . -2(2) ?
    Pb1 O1 C1 C7 . . . . 163.2(7) ?
    Pb1 O1 C1 C2 . . . . -14.9(12) ?
    C6 C7 C1 O1 . . . . 176.5(11) ?
    C6 C7 C1 C2 . . . . -5.5(19) ?
    O1 C1 C2 O2 . . . . 5.4(16) ?
    C7 C1 C2 O2 . . . . -172.6(11) ?
    O1 C1 C2 C3 . . . . -171.2(11) ?
    C7 C1 C2 C3 . . . . 10.9(18) ?
    Pb1 O12 C12 C13 . . . . -167.3(7) ?
    Pb1 O12 C12 C13 2_664 . . . 49.7(13) ?
    Pb1 O12 C12 C11 . . . . 14.6(11) ?
    Pb1 O12 C12 C11 2_664 . . . -128.3(8) ?
    Pb1 O11 C11 C17 . . . . 169.3(7) ?
    Pb1 O11 C11 C12 . . . . -8.1(11) ?
    O12 C12 C11 O11 . . . . -5.0(13) ?
    C13 C12 C11 O11 . . . . 177.3(10) ?
    O12 C12 C11 C17 . . . . 177.9(10) ?
    C13 C12 C11 C17 . . . . 0.1(16) ?
    O2 C2 C3 C4 . . . . 176.4(17) ?
    C1 C2 C3 C4 . . . . -7(3) ?
    C7 C6 C5 C4 . . . . 2(3) ?
    C2 C3 C4 C5 . . . . -1(3) ?
    C2 C3 C4 C8 . . . . -179.4(16) ?
    C6 C5 C4 C3 . . . . 3(3) ?
    C6 C5 C4 C8 . . . . -178.6(15) ?
    C3 C2 O2 Pb1 . . . . -176.8(9) ?
    C1 C2 O2 Pb1 . . . . 6.5(14) ?
    O11 Pb1 O2 C2 . . . . -108.3(10) ?
    O12 Pb1 O2 C2 . . . . -54.3(10) ?
    O1 Pb1 O2 C2 . . . . -9.8(9) ?
    O12 Pb1 O2 C2 2_665 . . . 178.6(10) ?
    O11 C11 C17 C16 . . . . -176.5(13) ?
    C12 C11 C17 C16 . . . . 0.7(19) ?
    C15 C14 C13 C12 . . . . 1(2) ?
    C18 C14 C13 C12 . . . . 177.0(12) ?
    O12 C12 C13 C14 . . . . -178.3(12) ?
    C11 C12 C13 C14 . . . . -1(2) ?
    C13 C14 C15 C16 . . . . -2(2) ?
    C18 C14 C15 C16 . . . . -178.0(16) ?
    C15 C14 C18 C20B . . . . -106(3) ?
    C13 C14 C18 C20B . . . . 78(3) ?
    C15 C14 C18 C19A . . . . 100(2) ?
    C13 C14 C18 C19A . . . . -76(2) ?
    C15 C14 C18 C19B . . . . 125(3) ?
    C13 C14 C18 C19B . . . . -51(3) ?
    C15 C14 C18 C20A . . . . -132(2) ?
    C13 C14 C18 C20A . . . . 52(3) ?
    C14 C15 C16 C17 . . . . 3(3) ?
    C11 C17 C16 C15 . . . . -2(3) ?
    C3 C4 C8 C9A . . . . 51(2) ?
    C5 C4 C8 C9A . . . . -127(2) ?
    C3 C4 C8 C10A . . . . -77(2) ?
    C5 C4 C8 C10A . . . . 104(2) ?
    C3 C4 C8 C10B . . . . -59(4) ?
    C5 C4 C8 C10B . . . . 122(3) ?
    C3 C4 C8 C9B . . . . 66(3) ?
    C5 C4 C8 C9B . . . . -113(3) ?
