# Supplementary material for: catena-Poly[(μ3-2-hy­droxy-4-isopropyl­cyclo­hepta-2,4,6-trien-1-onato)(μ2-2-hy­droxy-4-isopropyl­cyclo­hepta-2,4,6-trien-1-onato)lead(II)]
Source: Acta Crystallogr Sect E Struct Rep Online. 2010 Oct 13;66(Pt 11):m1395–6. doi: 10.1107/S1600536810039978 (PMC3008991; doi:10.1107/S1600536810039978)
Supplement: Supplementary file 2 [file e-66-m1395-Isup2.hkl]

# 
# h,k,l, Fc-squared, Fo-squared, sigma(Fo-squared) and status flag 
# 
data_I
_shelx_title ' Olow22fin1 in Pna2(1)' 
_shelx_refln_list_code          4 
_shelx_F_calc_maximum      405.19 
_exptl_crystal_F_000      1024.00 
_reflns_d_resolution_high  0.7108 
 
loop_ 
 _symmetry_equiv_pos_as_xyz 
 'x, y, z' 
 '-x, -y, z+1/2' 
 'x+1/2, -y+1/2, z' 
 '-x+1/2, y+1/2, z+1/2' 
 
_cell_length_a    33.7797 
_cell_length_b     8.2802 
_cell_length_c     7.3661 
_cell_angle_alpha  90.000 
_cell_angle_beta   90.000 
_cell_angle_gamma  90.000 
 
_shelx_F_squared_multiplier     1.000 
 
loop_ 
 _refln_index_h 
 _refln_index_k 
 _refln_index_l 
 _refln_F_squared_calc 
 _refln_F_squared_meas 
 _refln_F_squared_sigma 
 _refln_observed_status 
   2   0   0   164177.98    92642.21    624.21 o 
   4   0   0    70191.87    59771.07    723.14 o 
   6   0   0    32697.59    29211.86    226.13 o 
   8   0   0    46349.00    38976.63    288.55 o 
  10   0   0    14465.46    13067.19    210.82 o 
  12   0   0     9631.07     8874.38    207.28 o 
  14   0   0     1345.76     1234.29     65.95 o 
  16   0   0     8145.52     8087.64    223.77 o 
  18   0   0     8705.47     8274.91    246.15 o 
  20   0   0    14224.32    13108.41    299.15 o 
  22   0   0    17936.43    15851.40    333.30 o 
  24   0   0    26252.97    24715.19    421.64 o 
  26   0   0    12402.27    11507.84    342.73 o 
  28   0   0    19354.00    19627.29    422.81 o 
  30   0   0    15053.22    14085.95    409.86 o 
  32   0   0     6357.95     6003.02    229.66 o 
  34   0   0     3490.48     3256.49    146.04 o 
  36   0   0     2566.67     2767.72    128.38 o 
  38   0   0      797.66      645.41     89.51 o 
  40   0   0      281.49      374.53    316.82 o 
  42   0   0       13.32     -307.39    326.24 o 
  44   0   0      215.08      566.50    355.68 o 
   1   1   0   102127.84    97903.95   1851.43 o 
   2   1   0     1353.39     1152.75     66.54 o 
   3   1   0    31138.07    29427.21    381.59 o 
   4   1   0     6942.21     6781.79    138.98 o 
   5   1   0    72137.28    61416.37   6298.05 o 
   6   1   0    11597.22    10483.99    127.79 o 
   7   1   0    21098.50    18981.03    580.63 o 
   8   1   0    17019.68    15741.62    395.14 o 
   9   1   0    18894.02    17613.57    152.52 o 
  10   1   0     9856.45     8323.01    462.86 o 
  11   1   0     4888.09     4698.01    112.01 o 
  12   1   0    10796.46     9900.59    398.67 o 
  13   1   0      226.81      100.88     94.10 o 
  14   1   0    13301.65    12932.25    169.88 o 
  15   1   0     6273.44     5880.01    144.49 o 
  16   1   0     9943.00     9294.09    183.14 o 
  17   1   0     4005.46     3933.26    118.95 o 
  18   1   0     4581.82     4155.43    126.94 o 
  19   1   0     7958.64     7152.72    230.84 o 
  20   1   0     2718.52     2750.96     78.79 o 
  21   1   0     5985.38     5504.10    211.41 o 
  22   1   0     1120.36     2037.18   1288.46 o 
  23   1   0    18297.12    17429.58    299.15 o 
  24   1   0      317.12     2823.12   1734.24 o 
  25   1   0    17978.42    17954.84    276.06 o 
  26   1   0      110.21     2598.09   1809.62 o 
  27   1   0    12961.70    11474.51    383.95 o 
  28   1   0       20.11    -1539.91   1539.91 o 
  29   1   0    13430.36    12639.51    779.09 o 
  30   1   0       69.64      285.67    668.96 o 
  31   1   0     6378.65     6165.59    207.28 o 
  32   1   0      191.49     -138.89    227.15 o 
  33   1   0     2726.44     2601.78     80.78 o 
  34   1   0      182.14     -706.86    751.41 o 
  35   1   0     1661.85     1066.30    197.86 o 
  36   1   0      393.86     -138.13    498.78 o 
  37   1   0      665.93      369.53    359.22 o 
  38   1   0      422.76       -4.63    442.84 o 
  39   1   0      150.76     -359.86    370.40 o 
  40   1   0      533.37      141.99    283.25 o 
  41   1   0       42.68     -279.02    663.66 o 
  42   1   0      379.58      149.56    274.42 o 
  43   1   0       72.61     -205.37    254.41 o 
  44   1   0      309.60      337.00    257.97 o 
  45   1   0      215.95       -8.49    580.63 o 
   0   2   0   149231.92   149249.81   1283.75 o 
   1   2   0      284.56      327.42     28.27 o 
   2   2   0    23857.50    22893.20    199.04 o 
   3   2   0     9435.33     9313.69    150.75 o 
   4   2   0      651.32      701.94     37.69 o 
   5   2   0    18615.31    16754.74    189.62 o 
   6   2   0     7461.98     6906.36    148.40 o 
   7   2   0    12422.70    11764.60    181.37 o 
   8   2   0     4623.12     4375.36    138.98 o 
   9   2   0    26878.11    25313.49    256.75 o 
  10   2   0     5714.19     5365.85    160.17 o 
  11   2   0    37759.04    33845.14    315.64 o 
  12   2   0     1396.08     1568.77     58.89 o 
  13   2   0    28398.06    27265.03    310.93 o 
  14   2   0     1093.99     1084.71     44.75 o 
  15   2   0    18366.61    16777.12    283.84 o 
  16   2   0     2053.81     2245.98     87.15 o 
  17   2   0    15039.78    14783.18    287.37 o 
  18   2   0     1799.51     1635.90     64.78 o 
  19   2   0     9121.86     8452.75    252.04 o 
  20   2   0     2175.06     1886.76     71.84 o 
  21   2   0     4197.97     3941.95    155.46 o 
  22   2   0     4548.18     4318.83    162.53 o 
  23   2   0     1595.54     1342.64     62.42 o 
  24   2   0     7430.78     7225.53    286.19 o 
  25   2   0      712.67      187.26    220.24 o 
  26   2   0     4344.40     4062.08    162.53 o 
  27   2   0        4.61     -228.48    228.48 o 
  28   2   0     6964.21     7095.97    292.08 o 
  29   2   0      190.09     -164.89    252.04 o 
  30   2   0     6490.66     6395.21    250.86 o 
  31   2   0      575.66      425.17    257.93 o 
  32   2   0     1331.88     1259.02     80.09 o 
  33   2   0     1487.34     1567.59     84.80 o 
  34   2   0      613.87      531.17     82.44 o 
  35   2   0     1697.97     1844.36     90.69 o 
  36   2   0      309.57        8.24    303.86 o 
  37   2   0     1660.78     1796.08     95.40 o 
  38   2   0       47.30     -109.53    308.57 o 
  39   2   0     1485.55     1657.10    100.11 o 
  40   2   0        6.81     -329.77    341.55 o 
  41   2   0     1362.20     1615.88    103.64 o 
  42   2   0       14.93       61.24    341.55 o 
  43   2   0      860.01      921.00    107.18 o 
  44   2   0      189.99      184.91    373.35 o 
  45   2   0      670.47      600.66    113.06 o 
   1   3   0    10510.47    10239.40    174.31 o 
   2   3   0      632.23      526.46     32.98 o 
   3   3   0      710.00      756.12     32.98 o 
   4   3   0     7217.25     7292.66    161.35 o 
   5   3   0       45.85     -109.53    109.53 o 
   6   3   0    19797.98    19279.85    235.55 o 
   7   3   0       86.80       61.24    115.42 o 
   8   3   0    33264.38    32462.46    309.75 o 
   9   3   0       71.18      130.73    123.66 o 
  10   3   0    40184.88    37784.74    347.44 o 
  11   3   0     1085.21     1039.96     42.40 o 
  12   3   0    43265.41    41201.40    389.84 o 
  13   3   0       21.72      176.66    159.00 o 
  14   3   0    53616.23    50153.52    452.26 o 
  15   3   0       57.01        3.53    163.71 o 
  16   3   0    36482.64    35733.08    407.50 o 
  17   3   0      101.49     -168.42    168.42 o 
  18   3   0    20846.28    20252.68    339.19 o 
  19   3   0       46.25     -163.71    173.13 o 
  20   3   0    12963.65    12678.53    309.75 o 
  21   3   0       76.50      281.48    186.09 o 
  22   3   0     7475.93     7112.46    270.88 o 
  23   3   0     1270.56     1191.89     62.42 o 
  24   3   0     3068.97     3032.72    103.64 o 
  25   3   0     1179.77     1207.20     64.78 o 
  26   3   0      779.23      700.76     64.78 o 
  27   3   0      154.33       17.67     64.78 o 
  28   3   0      194.24        0.00    226.13 o 
  29   3   0      825.99      745.52     74.20 o 
  30   3   0     1102.36     1037.60     76.55 o 
  31   3   0      152.75      353.33    255.57 o 
  32   3   0     2022.32     2183.56     87.15 o 
  33   3   0       22.57     -219.06    274.42 o 
  34   3   0     2375.93     2492.13    107.18 o 
  35   3   0       60.19     -310.93    310.93 o 
  36   3   0     2632.72     2800.70    144.86 o 
  37   3   0        4.74     -194.33    307.39 o 
  38   3   0     2632.75     2933.79    138.98 o 
  39   3   0        1.31      -49.47    354.50 o 
  40   3   0     2399.14     2465.04    113.06 o 
  41   3   0        0.45      -21.20    361.57 o 
  42   3   0     1846.05     2155.29    123.66 o 
  43   3   0       41.22        0.00    378.06 o 
  44   3   0     1264.87     1495.75    120.13 o 
   0   4   0     1248.82     1332.04     55.35 o 
   1   4   0      619.74      591.23     37.69 o 
   2   4   0     1863.31     1879.70     82.44 o 
   3   4   0     9943.88     9674.08    210.82 o 
   4   4   0     7428.49     7580.03    202.57 o 
   5   4   0    20806.64    19615.51    272.06 o 
   6   4   0     2502.69     2757.12    116.60 o 
   7   4   0    18090.62    18482.51    274.42 o 
   8   4   0     2219.01     2269.53    100.11 o 
   9   4   0    29240.39    28819.67    342.73 o 
  10   4   0      101.45     -128.38    151.93 o 
  11   4   0    34261.84    32212.78    372.17 o 
  12   4   0      195.60      107.18    162.53 o 
  13   4   0    32020.33    30235.33    379.24 o 
  14   4   0      276.44      295.62     50.64 o 
  15   4   0    28695.30    27978.75    379.24 o 
  16   4   0        1.24      -85.98    173.13 o 
  17   4   0    24901.71    22557.54    381.59 o 
  18   4   0      403.51      300.33    196.69 o 
  19   4   0    17519.90    17016.20    349.79 o 
  20   4   0      950.61      921.00     61.24 o 
  21   4   0     7918.40     8326.73    288.55 o 
  22   4   0     1425.21     1445.11     64.78 o 
  23   4   0     2487.31     2437.95    117.78 o 
  24   4   0      635.79      648.94     63.60 o 
  25   4   0      959.47      985.78     67.13 o 
  26   4   0     1113.07      963.40     70.67 o 
  27   4   0       50.81       32.98    232.02 o 
  28   4   0      201.78      191.97    229.66 o 
  29   4   0      112.55      273.24    237.91 o 
  30   4   0       59.28       71.84     73.02 o 
  31   4   0      437.74      264.99    266.17 o 
  32   4   0      546.60      693.70     83.62 o 
  33   4   0     1442.04     1505.17     91.86 o 
  34   4   0      362.52       35.33    313.28 o 
  35   4   0     1998.31     2116.43    101.29 o 
  36   4   0      137.44       -9.42    332.13 o 
  37   4   0     2266.44     2384.95    108.35 o 
  38   4   0       46.54     -140.15    349.79 o 
  39   4   0     2342.83     2701.77    167.24 o 
  40   4   0        3.59      275.59    352.15 o 
  41   4   0     1894.25     2249.51    118.95 o 
  42   4   0        2.83     -381.59    381.59 o 
   1   5   0     6386.43     6412.88    204.93 o 
   2   5   0      256.90      427.53     43.58 o 
   3   5   0    17636.58    17157.54    293.26 o 
   4   5   0     4174.21     4239.92    181.37 o 
   5   5   0     9195.15     9303.09    233.20 o 
   6   5   0     6960.30     6647.25    221.42 o 
   7   5   0     5807.39     5941.77    210.82 o 
   8   5   0    12150.66    11181.61    261.46 o 
   9   5   0     3197.88     3218.80    123.66 o 
  10   5   0    16182.44    14590.03    295.62 o 
  11   5   0      904.45      864.47     51.82 o 
  12   5   0    19106.12    17993.74    327.42 o 
  13   5   0      170.51      104.82    183.73 o 
  14   5   0    19526.68    18726.30    346.26 o 
  15   5   0        5.00     -143.69    189.62 o 
  16   5   0    13400.60    13307.45    320.35 o 
  17   5   0      974.50      971.65     60.07 o 
  18   5   0     6318.38     6676.69    267.35 o 
  19   5   0     2927.76     3045.67    130.73 o 
  20   5   0     4085.58     4091.52    170.77 o 
  21   5   0     3340.30     3350.71    157.82 o 
  22   5   0     2172.60     1996.29     94.22 o 
  23   5   0     1982.58     2082.27     89.51 o 
  24   5   0     1334.23     1405.06     71.84 o 
  25   5   0     2452.30     2554.55    101.29 o 
  26   5   0      366.06     -136.62    257.93 o 
  27   5   0     3416.94     3475.56    147.22 o 
  28   5   0       54.22      -44.75    263.82 o 
  29   5   0     1349.67     1474.55     83.62 o 
  30   5   0      290.20      350.97    281.48 o 
  31   5   0     1547.42     1560.53     90.69 o 
  32   5   0      616.14      641.88     90.69 o 
  33   5   0     1145.42     1243.71     96.58 o 
  34   5   0      901.15     1023.47     97.75 o 
  35   5   0      659.32      532.35     98.93 o 
  36   5   0      922.51      558.26    339.19 o 
  37   5   0      297.63     -123.66    373.35 o 
  38   5   0      918.51      865.65    108.35 o 
  39   5   0      151.41      -88.33    363.93 o 
  40   5   0      980.08     1223.69    115.42 o 
  41   5   0        2.95     -392.19    392.19 o 
   0   6   0    12709.42    12055.50    287.37 o 
   1   6   0       29.61      143.69    170.77 o 
   2   6   0    19980.09    18524.91    336.84 o 
   3   6   0      412.87      542.95     53.00 o 
   4   6   0    19753.40    20063.06    342.73 o 
   5   6   0      788.49      815.01     54.18 o 
   6   6   0    12921.61    12500.69    303.86 o 
   7   6   0     1078.19     1076.47     54.18 o 
   8   6   0     7117.28     6627.23    250.86 o 
   9   6   0     2151.26     2181.20     89.51 o 
  10   6   0     2109.25     2112.89     84.80 o 
  11   6   0     2218.32     2233.02     95.40 o 
  12   6   0      340.83      422.81     55.35 o 
  13   6   0     1503.95     1511.06     74.20 o 
  14   6   0        8.72     -147.22    190.80 o 
  15   6   0     1394.04     1420.37     62.42 o 
  16   6   0      835.36      853.87     61.24 o 
  17   6   0     1047.85      991.67     63.60 o 
  18   6   0     2350.63     2221.25     77.73 o 
  19   6   0      748.20      767.90     67.13 o 
  20   6   0     3538.13     3340.11    149.57 o 
  21   6   0      255.06      359.22     68.31 o 
  22   6   0     4485.50     4219.90    183.73 o 
  23   6   0        8.61     -252.04    252.04 o 
  24   6   0     3706.53     3732.31    183.73 o 
  25   6   0       20.11      208.46    262.64 o 
  26   6   0     4353.90     5124.41    200.22 o 
  27   6   0       12.85      387.48    269.71 o 
  28   6   0     2910.31     3162.27    160.17 o 
  29   6   0       62.00      234.37    293.26 o 
  30   6   0     2219.11     2402.62    109.53 o 
  31   6   0      130.13       54.18    323.88 o 
  32   6   0     2242.77     2362.58    116.60 o 
  33   6   0      236.87      343.90    334.48 o 
  34   6   0     1405.58      640.70    375.70 o 
  35   6   0      301.97      -10.60    356.86 o 
  36   6   0      668.30      843.27    107.18 o 
  37   6   0      277.55      414.57    353.33 o 
  38   6   0      290.52      507.61    379.24 o 
   1   7   0     9350.15     8986.27    297.97 o 
   2   7   0      153.59      257.93    208.46 o 
   3   7   0    13162.07    12488.92    336.84 o 
   4   7   0       12.53      316.82    195.51 o 
   5   7   0     9555.41     9597.53    301.51 o 
   6   7   0      288.69      305.04     61.24 o 
   7   7   0     6083.21     6125.50    230.84 o 
   8   7   0      505.22      537.06     62.42 o 
   9   7   0     3019.53     2917.30    128.38 o 
  10   7   0      394.88      402.79     62.42 o 
  11   7   0      742.95      819.72     62.42 o 
  12   7   0      131.37      355.68    203.75 o 
  13   7   0       39.22      146.04    199.04 o 
  14   7   0        2.19     -208.46    210.82 o 
  15   7   0      150.35      305.04    213.17 o 
  16   7   0        3.73       12.96    226.13 o 
  17   7   0     1297.59     1181.29     73.02 o 
  18   7   0       20.00      -32.98    229.66 o 
  19   7   0     2647.34     2697.06    101.29 o 
  20   7   0       11.85      316.82    244.97 o 
  21   7   0     3486.36     3724.06    134.26 o 
  22   7   0       89.25      234.37    260.28 o 
  23   7   0     3245.82     3130.47    157.82 o 
  24   7   0       43.41      108.35    275.59 o 
  25   7   0     3861.83     4198.70    195.51 o 
  26   7   0       49.15      -57.71    307.39 o 
  27   7   0     3833.05     4023.21    162.53 o 
  28   7   0      121.71      -35.33    308.57 o 
  29   7   0     2339.93     2492.13    116.60 o 
  30   7   0       36.92      187.26    333.30 o 
  31   7   0     1807.97     1770.17    108.35 o 
  32   7   0       22.26     -299.15    330.95 o 
  33   7   0     1333.35     1300.24    110.71 o 
  34   7   0       37.70     -275.59    363.93 o 
  35   7   0      663.73      726.67    109.53 o 
   0   8   0     6807.51     7332.70    315.64 o 
   1   8   0      156.70      120.13    239.08 o 
   2   8   0     8032.23     7360.97    312.11 o 
   3   8   0      433.54      528.81     70.67 o 
   4   8   0     7068.98     6856.89    281.48 o 
   5   8   0      733.79      866.83     69.49 o 
   6   8   0     4365.31     4079.74    174.31 o 
   7   8   0      919.47      957.51     70.67 o 
   8   8   0     2530.41     2752.41     94.22 o 
   9   8   0      627.87      447.55    242.62 o 
  10   8   0     1168.59     1098.85     73.02 o 
  11   8   0      903.60      928.07     73.02 o 
  12   8   0      405.41      420.46     71.84 o 
  13   8   0     1296.55     1072.93     77.73 o 
  14   8   0       56.01       48.29    248.51 o 
  15   8   0     1103.94     1096.49     80.09 o 
  16   8   0      172.88      215.53    266.17 o 
  17   8   0      963.63      908.05     81.27 o 
  18   8   0      979.77     1078.82     81.27 o 
  19   8   0      545.65      611.25     82.44 o 
  20   8   0     2130.96     2041.05     91.86 o 
  21   8   0      390.25      525.28    288.55 o 
  22   8   0     2630.97     2487.42    126.02 o 
  23   8   0      304.97      229.66    301.51 o 
  24   8   0     2622.97     2453.26    114.24 o 
  25   8   0       56.49      367.46    325.06 o 
  26   8   0     2655.19     2482.71    108.35 o 
  27   8   0       11.43       65.95    322.70 o 
  28   8   0     2032.07     2030.45    109.53 o 
  29   8   0        0.53      299.15    336.84 o 
  30   8   0     1474.21     1529.90    113.06 o 
  31   8   0       17.01     -315.64    379.24 o 
  32   8   0     1277.81     1153.02    115.42 o 
   1   9   0     1207.67     1243.71     78.91 o 
   2   9   0      260.10      342.73    257.93 o 
   3   9   0     1898.03     1764.28     87.15 o 
   4   9   0      440.32      253.22    272.06 o 
   5   9   0     1869.48     1726.59     83.62 o 
   6   9   0     1163.24     1095.31     81.27 o 
   7   9   0     1420.83     1505.17     83.62 o 
   8   9   0     1980.42     2005.72     98.93 o 
   9   9   0      767.72      498.19    277.95 o 
  10   9   0     2338.36     2465.04    131.91 o 
  11   9   0      230.41      197.86    281.48 o 
  12   9   0     2566.78     2666.44    106.00 o 
  13   9   0       38.07      -47.11    281.48 o 
  14   9   0     2127.38     2121.14     94.22 o 
  15   9   0       12.58      381.59    286.19 o 
  16   9   0     1976.14     2240.09     94.22 o 
  17   9   0      173.91     -109.53    302.68 o 
  18   9   0     1848.32     1977.45     97.75 o 
  19   9   0      393.62      395.73     94.22 o 
  20   9   0     1387.11     1326.15     98.93 o 
  21   9   0      598.16      667.79     96.58 o 
  22   9   0     1031.60      937.49    100.11 o 
  23   9   0      697.08      747.87    100.11 o 
  24   9   0      451.00      475.81    352.15 o 
  25   9   0      868.59      924.54    104.82 o 
  26   9   0      102.24       91.86    359.22 o 
  27   9   0      824.33      858.58    109.53 o 
   0  10   0      100.24      140.15    282.66 o 
   1  10   0       82.62      339.19    282.66 o 
   2  10   0      146.64      406.33    293.26 o 
   3  10   0      382.86      480.52     87.15 o 
   4  10   0      117.88      200.22    283.84 o 
   5  10   0      728.02      640.70     90.69 o 
   6  10   0       30.82      143.69    306.22 o 
   7  10   0     1141.15     1195.42     94.22 o 
   8  10   0        2.25      -88.33     90.69 o 
   9  10   0     1290.84     1300.24     96.58 o 
  10  10   0        8.15      273.24    315.64 o 
  11  10   0     1840.42     1938.58    102.46 o 
  12  10   0       27.75      370.99    310.93 o 
  13  10   0     2320.12     2494.49    107.18 o 
  14  10   0       36.62     -138.98    340.37 o 
  15  10   0     2128.44     2112.89    107.18 o 
  16  10   0       52.39      159.00    328.59 o 
  17  10   0     1688.69     1622.95    107.18 o 
  18  10   0       71.31      300.33    327.42 o 
  19  10   0     1066.32      978.71    106.00 o 
  20  10   0       78.49      220.24    339.19 o 
  21  10   0      741.58      459.32    369.82 o 
  22  10   0       51.78      273.24    345.08 o 
  23  10   0      520.55      375.70    383.95 o 
   1  11   0      216.09     -161.35    345.08 o 
   2  11   0      143.36      532.35    323.88 o 
   3  11   0      134.29      123.66    345.08 o 
   4  11   0      356.42      429.88    340.37 o 
   5  11   0      107.10     -350.97    350.97 o 
   6  11   0      773.60      568.86    353.33 o 
   7  11   0      113.50     -183.73    354.50 o 
   8  11   0     1153.84     1038.78    106.00 o 
   9  11   0      110.74       49.47    358.04 o 
  10  11   0     1359.06     1173.04    109.53 o 
  11  11   0       68.15      -90.69    355.68 o 
  12  11   0     1412.31     1273.15    113.06 o 
  13  11   0       17.10      495.83    340.37 o 
  14  11   0     1107.74     1042.31    113.06 o 
  15  11   0        1.41      613.61    354.50 o 
   2   0   1     1057.93     1257.84     60.07 o 
   4   0   1     3794.51     4044.41    134.26 o 
   6   0   1    23736.42    22895.55    229.66 o 
   8   0   1    19183.22    17712.26    229.66 o 
  10   0   1    77574.89    68488.81    427.53 o 
  12   0   1    49530.38    43387.32    374.53 o 
  14   0   1    68636.85    62282.04    476.99 o 
  16   0   1    31916.48    30209.42    375.70 o 
  18   0   1    32308.27    29092.90    393.37 o 
  20   0   1    17470.08    16053.98    317.99 o 
  22   0   1    14456.92    12638.49    312.11 o 
  24   0   1     4720.30     4696.89    189.62 o 
  26   0   1     1176.99     1129.47     63.60 o 
  28   0   1      232.17      285.02    214.35 o 
  30   0   1     1175.72     1142.42     71.84 o 
  32   0   1     2187.74     2108.18     96.58 o 
  34   0   1     3637.54     3704.04    144.86 o 
  36   0   1     3256.13     3177.58    147.22 o 
  38   0   1     3689.57     3846.55    155.46 o 
  40   0   1     3099.02     3093.96    169.60 o 
  44   0   1     1751.22     1913.85    118.95 o 
   0   1   1     5210.02     5621.33     79.53 o 
   1   1   1    20202.11    21256.42    494.07 o 
   2   1   1     4383.10     4797.35     97.16 o 
   3   1   1    10503.82    11130.47    102.02 o 
   4   1   1     2877.10     2755.10     78.67 o 
   5   1   1    45433.36    43720.55   1932.69 o 
   6   1   1     4031.64     3662.43    154.87 o 
   7   1   1    23192.36    22295.73    760.24 o 
   8   1   1     4426.39     4531.57    141.33 o 
   9   1   1    40505.15    37080.24   1205.43 o 
  10   1   1     3090.72     2795.55     82.43 o 
  11   1   1    31648.74    28894.75    575.92 o 
  12   1   1      746.52      691.67     30.39 o 
  13   1   1    51999.12    48081.68    859.17 o 
  14   1   1       52.98     -136.03    136.03 o 
  15   1   1    55203.66    51309.94   1568.77 o 
  16   1   1      422.19      472.58    277.36 o 
  17   1   1    32741.49    29536.59    271.91 o 
  18   1   1     1239.58      843.25     71.84 o 
  19   1   1    19440.79    18119.56    603.60 o 
  20   1   1     1369.05     1277.20    250.86 o 
  21   1   1     8281.68     7525.35    519.98 o 
  22   1   1     2131.89     2930.30   1193.65 o 
  23   1   1     5263.15     5102.93    151.42 o 
  24   1   1     2414.25     2507.54    810.30 o 
  25   1   1     2093.90     1941.85     98.34 o 
  26   1   1     2907.47     2908.78    369.82 o 
  27   1   1      804.17      837.74    116.01 o 
  28   1   1     2465.08     2221.05     65.93 o 
  29   1   1      395.75    -1018.00   1219.57 o 
  30   1   1     2039.75     1881.26    730.21 o 
  31   1   1     1125.56      858.06    805.58 o 
  32   1   1     1086.78      864.04   1175.40 o 
  33   1   1     1823.84     1657.28    247.92 o 
  34   1   1      528.96     -510.19    753.17 o 
  35   1   1     2282.43     2101.65    207.28 o 
  36   1   1      253.51    -1206.63   2145.87 o 
  37   1   1     2699.29     2502.47    198.45 o 
  38   1   1       54.05     -479.35    479.35 o 
  39   1   1     2935.05     2985.44     92.38 o 
  40   1   1        6.54    -2019.68   2446.79 o 
  41   1   1     2283.60     2596.66     78.28 o 
  42   1   1       16.20    -1711.87   1711.87 o 
  43   1   1     1767.99     1925.04     80.78 o 
  44   1   1       28.09     -857.41    857.41 o 
  45   1   1      997.65      945.74    116.60 o 
   1   2   1    49960.25    49439.80    288.55 o 
   2   2   1     3747.73     3724.06    126.02 o 
   3   2   1    26438.96    27600.69    230.84 o 
   4   2   1     7091.82     7203.15    148.40 o 
   5   2   1    20822.89    20165.52    214.35 o 
   6   2   1    12488.54    12782.17    186.09 o 
   7   2   1    19190.59    19233.92    222.60 o 
   8   2   1    13774.35    13151.99    201.40 o 
   9   2   1    13722.85    12647.91    206.11 o 
  10   2   1    20229.83    18516.66    243.80 o 
  11   2   1     6157.20     6412.88    180.20 o 
  12   2   1    20065.53    19133.81    263.82 o 
  13   2   1     1454.45     1401.53     61.24 o 
  14   2   1    18196.69    18283.47    289.73 o 
  15   2   1      678.85      996.38     48.29 o 
  16   2   1    12038.69    11291.14    267.35 o 
  17   2   1     1877.69     1618.24     73.02 o 
  18   2   1     7695.74     7148.97    233.20 o 
  19   2   1     3515.49     3278.87    141.33 o 
  20   2   1     5538.89     5177.41    219.06 o 
  21   2   1     6004.54     5624.96    222.60 o 
  22   2   1     2888.63     3022.12     96.58 o 
  23   2   1     9368.35     8395.04    305.04 o 
  24   2   1      896.91      759.65     65.95 o 
  25   2   1     9152.50     8808.43    317.99 o 
  26   2   1      189.42      398.08    227.31 o 
  27   2   1     8672.43     8334.97    327.42 o 
  28   2   1       72.25     -130.73    246.15 o 
  29   2   1     6702.73     6624.87    282.66 o 
  30   2   1      307.55       41.22    256.75 o 
  31   2   1     4980.75     5225.70    213.17 o 
  32   2   1      459.22       82.44    279.13 o 
  33   2   1     2586.33     2498.02    116.60 o 
  35   2   1     1687.11     1678.30     91.86 o 
  36   2   1      844.08      292.08    306.22 o 
  37   2   1      667.77      592.41     91.86 o 
  38   2   1     1010.97      505.26    345.08 o 
  39   2   1      286.82     -180.20    328.59 o 
  40   2   1     1060.59     1261.38    100.11 o 
  41   2   1       30.89     -270.88    352.15 o 
  42   2   1      793.48     1012.87    104.82 o 
  43   2   1       15.60      148.40    348.62 o 
  44   2   1      604.42      274.42    387.48 o 
   0   3   1    88197.98    82032.99    432.24 o 
   1   3   1     2638.75     2640.53    127.20 o 
   2   3   1    61020.79    58950.17    375.70 o 
   3   3   1     2171.37     2108.18     96.58 o 
   4   3   1    45234.35    43048.13    332.13 o 
   5   3   1      378.59      396.90     34.15 o 
   6   3   1    27216.83    27817.39    285.02 o 
   7   3   1      851.18      787.92     37.69 o 
   8   3   1    17310.53    16397.88    241.44 o 
   9   3   1      614.22      568.86     37.69 o 
  10   3   1     7574.16     7071.24    193.15 o 
  11   3   1     2414.13     2322.53     98.93 o 
  12   3   1     2637.11     3026.83    129.55 o 
  13   3   1     2070.45     1857.32     96.58 o 
  14   3   1        8.36      182.55    143.69 o 
  15   3   1     2066.12     2015.14     76.55 o 
  16   3   1     1743.42     1863.21     73.02 o 
  17   3   1      290.90      118.95    164.89 o 
  18   3   1     5575.26     5436.52    223.77 o 
  19   3   1       43.61      224.95    173.13 o 
  20   3   1     8299.34     8057.02    264.99 o 
  21   3   1       16.66      -43.58    186.09 o 
  22   3   1    10416.26     9906.10    310.93 o 
  23   3   1      213.13      250.86    207.28 o 
  24   3   1    11711.55    10738.77    334.48 o 
  25   3   1       31.32     -222.60    232.02 o 
  26   3   1    10592.31    10431.38    349.79 o 
  27   3   1      113.62     -252.04    252.04 o 
  28   3   1     9668.10     9529.22    365.10 o 
  29   3   1      137.08     -180.20    264.99 o 
  30   3   1     7671.88     8015.80    312.11 o 
  31   3   1      463.44      243.80    292.08 o 
  32   3   1     5124.67     5172.70    182.55 o 
  33   3   1      189.10      442.84    290.91 o 
  34   3   1     3018.32     3023.30    163.71 o 
  35   3   1      190.31       35.33    308.57 o 
  36   3   1     1900.41     2139.98     97.75 o 
  37   3   1      104.01      252.04    310.93 o 
  38   3   1      643.25      797.34     96.58 o 
  40   3   1      159.74      203.75     97.75 o 
  41   3   1       65.42      416.93    327.42 o 
  42   3   1        1.48      160.17    341.55 o 
  43   3   1       75.81      113.06    107.18 o 
   1   4   1    51613.51    49820.21    405.15 o 
   2   4   1     1786.13     1642.97     61.24 o 
   3   4   1    31137.40    30436.72    330.95 o 
   4   4   1      687.30      826.78     43.58 o 
   5   4   1    26363.88    25917.68    313.28 o 
   6   4   1     1593.73     1950.36     76.55 o 
   7   4   1    22027.38    21955.71    301.51 o 
   8   4   1     1433.88     1428.62     64.78 o 
   9   4   1    13996.45    14098.91    259.11 o 
  10   4   1     1676.81     1664.17     75.38 o 
  11   4   1     5182.20     5104.39    199.04 o 
  12   4   1     2032.70     2083.45     90.69 o 
  13   4   1      198.61       89.51     44.75 o 
  14   4   1     1279.68     1163.62     49.47 o 
  15   4   1     1696.49     1509.88     67.13 o 
  16   4   1      989.23      994.03     51.82 o 
  17   4   1     3671.98     3755.86    153.11 o 
  18   4   1      994.28      905.69     55.35 o 
  19   4   1     5112.30     5159.75    210.82 o 
  20   4   1      478.65      194.33    199.04 o 
  21   4   1     7247.13     7213.75    293.26 o 
  22   4   1      964.67      982.25     64.78 o 
  23   4   1    10736.97    10935.46    336.84 o 
  24   4   1      399.77      230.84    237.91 o 
  25   4   1    11086.90    11236.96    362.75 o 
  26   4   1      306.84       44.75    253.22 o 
  28   4   1       65.85     -268.53    268.53 o 
  29   4   1     8714.01     8999.23    346.26 o 
  30   4   1      112.59     -280.31    297.97 o 
  31   4   1     5663.39     6137.28    232.02 o 
  32   4   1       33.33        0.00    297.97 o 
  33   4   1     2721.88     2755.95    100.11 o 
  34   4   1        7.66     -312.11    312.11 o 
  35   4   1     1462.76     1413.31    100.11 o 
  36   4   1       68.03      115.42    315.64 o 
  37   4   1      639.48      661.90     98.93 o 
  38   4   1       26.87      111.89    341.55 o 
  39   4   1      226.09      116.60    101.29 o 
  40   4   1       66.68     -373.35    373.35 o 
  41   4   1       28.80      142.51    362.75 o 
  42   4   1       66.78      147.22    366.28 o 
   0   5   1    26660.23    24878.90    334.48 o 
   1   5   1      688.99      779.67     47.11 o 
   2   5   1    19214.24    18356.49    300.33 o 
   3   5   1     1399.46     1559.35     67.13 o 
   4   5   1    10967.49    10451.40    244.97 o 
   5   5   1     2806.78     2598.13    118.95 o 
   6   5   1     8718.42     8399.75    237.91 o 
   7   5   1     5134.23     4968.95    204.93 o 
   8   5   1     5368.07     5334.05    210.82 o 
   9   5   1     5917.83     5581.38    216.71 o 
  10   5   1     2812.04     2626.39     98.93 o 
  11   5   1     6324.65     5886.42    230.84 o 
  12   5   1      800.28      803.23     51.82 o 
  13   5   1     6429.66     6292.75    236.73 o 
  14   5   1       60.04      288.55    169.60 o 
  15   5   1     5058.20     5150.32    212.00 o 
  16   5   1      764.06      713.72     56.53 o 
  17   5   1     5556.71     5238.65    227.31 o 
  18   5   1     2302.02     2364.93     90.69 o 
  19   5   1     3518.30     3462.60    147.22 o 
  20   5   1     3805.49     3595.69    134.26 o 
  21   5   1     2574.87     2520.40     97.75 o 
  22   5   1     5775.90     5930.00    214.35 o 
  23   5   1     1184.36     1091.78     73.02 o 
  24   5   1     5917.25     5701.51    236.73 o 
  25   5   1      543.51      618.32     73.02 o 
  26   5   1     5064.73     4720.44    189.62 o 
  27   5   1       26.37      -71.84    259.11 o 
  28   5   1     4034.67     4206.94    173.13 o 
  29   5   1       17.32      116.60    280.31 o 
  30   5   1     3414.06     3629.84    156.64 o 
  31   5   1      188.12      -16.49    307.39 o 
  32   5   1     1897.21     2031.63    101.29 o 
  33   5   1      282.14      241.44     93.04 o 
  34   5   1     1071.08     1148.31     98.93 o 
  35   5   1      466.21      292.08    340.37 o 
  36   5   1      472.75      481.70    352.15 o 
  37   5   1      614.07      239.08    354.50 o 
  38   5   1       89.99      -85.98    339.19 o 
  39   5   1      554.63      592.41    111.89 o 
  40   5   1        3.22      -68.31    369.82 o 
   1   6   1     6054.16     5856.98    229.66 o 
   2   6   1      922.54      956.34     53.00 o 
   3   6   1     2660.56     2717.08     89.51 o 
   4   6   1     2653.72     2625.22     97.75 o 
   5   6   1     1809.03     1889.12     93.04 o 
   6   6   1     4451.44     4484.89    174.31 o 
   7   6   1     1970.24     1909.14     98.93 o 
   8   6   1     6782.98     6820.38    254.40 o 
   9   6   1     1094.10     1131.82     57.71 o 
  10   6   1     8648.79     8495.15    283.84 o 
  11   6   1      719.85      620.68     60.07 o 
  12   6   1    11443.87    11307.63    314.46 o 
  13   6   1        8.05       96.58    201.40 o 
  14   6   1     9970.83     9657.59    315.64 o 
  15   6   1      260.51        4.71    210.82 o 
  16   6   1     9491.98     8854.36    313.28 o 
  17   6   1      777.97      836.21     67.13 o 
  18   6   1     7216.51     7274.99    270.88 o 
  19   6   1      657.85      335.66    243.80 o 
  21   6   1     1086.81     1080.00     74.20 o 
  22   6   1     2908.39     2857.23     95.40 o 
  23   6   1     1413.06     1509.88     78.91 o 
  24   6   1     1374.03     1506.35     80.09 o 
  25   6   1     1400.72     1350.89     83.62 o 
  26   6   1      280.07      310.93    274.42 o 
  27   6   1     1098.60     1002.27     84.80 o 
  28   6   1        7.67     -146.04    290.91 o 
  29   6   1     1028.28      998.74     88.33 o 
  30   6   1      213.20      506.43    299.15 o 
  31   6   1      533.83      603.01     91.86 o 
  32   6   1      674.84      392.19    330.95 o 
  33   6   1      132.70      528.81    323.88 o 
  34   6   1      852.67      844.45    101.29 o 
  35   6   1       66.80      473.46    329.77 o 
  36   6   1     1071.78     1286.11    108.35 o 
  37   6   1       16.60      286.19    363.93 o 
  38   6   1      947.60      905.69    117.78 o 
   0   7   1      157.46      148.40    193.15 o 
   1   7   1      337.92      179.02    191.97 o 
   2   7   1       19.96       77.73    181.37 o 
   3   7   1     2282.53     2247.16     94.22 o 
   4   7   1      121.16      175.49     57.71 o 
   5   7   1     4839.93     4776.97    190.80 o 
   6   7   1      206.13      206.11    209.64 o 
   7   7   1     7430.18     7075.95    289.73 o 
   8   7   1      272.64      359.22     63.60 o 
   9   7   1     8920.85     8566.99    325.06 o 
  10   7   1       46.64      163.71    219.06 o 
  11   7   1    10903.01    10608.04    343.90 o 
  12   7   1      228.80      395.73    235.55 o 
  13   7   1    11400.08    10860.08    365.10 o 
  14   7   1      335.52      -73.02    244.97 o 
  15   7   1    10318.44    10612.75    359.22 o 
  17   7   1     8705.84     8585.83    352.15 o 
  18   7   1       36.52     -159.00    266.17 o 
  19   7   1     5958.35     5977.11    232.02 o 
  20   7   1       45.64       77.73     75.38 o 
  21   7   1     3508.70     3608.64    121.31 o 
  22   7   1       74.72     -252.04    268.53 o 
  23   7   1     1811.54     1845.54     89.51 o 
  24   7   1        0.24      276.77    268.53 o 
  25   7   1      609.29      432.24    300.33 o 
  26   7   1       23.92     -101.29    276.77 o 
  27   7   1       50.95      320.35    290.91 o 
  28   7   1       36.69      365.10    290.91 o 
  29   7   1       47.01      202.57    312.11 o 
  30   7   1       10.01      -56.53    313.28 o 
  31   7   1      290.24      107.18    336.84 o 
  32   7   1       42.79     -352.15    352.15 o 
  33   7   1      603.46      752.59    104.82 o 
  34   7   1       43.75     -363.93    363.93 o 
  35   7   1      895.27      660.72    403.97 o 
   1   8   1     1268.67     1347.35     70.67 o 
   2   8   1      369.86      276.77    228.48 o 
   3   8   1     2467.39     2124.67    109.53 o 
   4   8   1     1552.36     1456.88     73.02 o 
   5   8   1     2277.13     2354.33     80.09 o 
   6   8   1     3258.87     2959.70    135.44 o 
   7   8   1     1451.00     1468.66     77.73 o 
   8   8   1     4782.83     4441.31    187.26 o 
   9   8   1      777.75      873.89     74.20 o 
  10   8   1     6083.25     5553.12    254.40 o 
  11   8   1      247.10      177.84    267.35 o 
  12   8   1     6522.35     6014.79    280.31 o 
  13   8   1      122.54      204.93    272.06 o 
  14   8   1     5439.83     5739.20    254.40 o 
  15   8   1       39.93      -35.33    268.53 o 
  16   8   1     4221.92     3792.37    169.60 o 
  17   8   1       25.85      356.86    256.75 o 
  18   8   1     2865.53     3071.59    115.42 o 
  19   8   1      129.43     -256.75    286.19 o 
  20   8   1     1672.44     1781.94     90.69 o 
  21   8   1      279.53      171.95    305.04 o 
  22   8   1      980.56      938.67     91.86 o 
  23   8   1      350.21      436.95     89.51 o 
  24   8   1      469.78      492.30     91.86 o 
  25   8   1      519.52      442.84    327.42 o 
  26   8   1       59.19     -332.13    332.13 o 
  27   8   1      643.40      767.90     98.93 o 
  28   8   1       25.87      107.18    330.95 o 
  29   8   1      475.19      401.61    361.57 o 
  30   8   1      188.15     -227.31    375.70 o 
  31   8   1      430.43      349.79    361.57 o 
  32   8   1      353.12      273.24    375.70 o 
   0   9   1     2873.53     2841.92    133.09 o 
   1   9   1       72.62      -70.67    266.17 o 
   2   9   1     3232.00     3285.94    121.31 o 
   3   9   1      551.09      597.12     78.91 o 
   4   9   1     2873.38     2836.03    134.26 o 
   5   9   1     1089.86      998.74     81.27 o 
   6   9   1     1629.53     1801.97     87.15 o 
   7   9   1     1335.48     1165.98     84.80 o 
   9   9   1     1433.53     1389.75     84.80 o 
  10   9   1      448.15      449.90     82.44 o 
  11   9   1     1671.06     1565.24     88.33 o 
  12   9   1      163.64      141.33    286.19 o 
  13   9   1     1662.92     1532.26     90.69 o 
  14   9   1       17.69      395.73    280.31 o 
  15   9   1     1400.06     1287.29     91.86 o 
  16   9   1       95.04     -208.46    308.57 o 
  17   9   1      996.01      982.25     91.86 o 
  18   9   1      414.54       87.15    310.93 o 
  19   9   1      543.56      447.55     94.22 o 
  20   9   1      629.64      643.05     95.40 o 
  21   9   1      217.81      339.19    313.28 o 
  22   9   1      680.16      598.30     98.93 o 
  23   9   1       87.18      -95.40    328.59 o 
  24   9   1      685.38      303.86    369.82 o 
  25   9   1       14.44     -347.44    347.44 o 
  26   9   1      827.24      820.90    109.53 o 
  27   9   1       29.78     -168.42    359.22 o 
   1  10   1     2427.24     2525.11    102.46 o 
   2  10   1        7.77     -126.02    313.28 o 
   3  10   1     2922.16     2731.21    124.84 o 
   4  10   1       21.29      -24.73    312.11 o 
   5  10   1     2439.66     2353.15    103.64 o 
   6  10   1       54.07      348.62    316.82 o 
   7  10   1     1425.64     1968.03     98.93 o 
   8  10   1       71.83      182.55    316.82 o 
   9  10   1      573.32      395.73    340.37 o 
  10  10   1       99.40      257.93    313.28 o 
  11  10   1      117.39      108.35    320.35 o 
  12  10   1      134.20      235.55     91.86 o 
  13  10   1        5.68       74.20    323.88 o 
  14  10   1      124.65      236.73     91.86 o 
  15  10   1       40.79      280.31    320.35 o 
  16  10   1      112.10      161.35    332.13 o 
  17  10   1      249.53     -347.44    347.44 o 
  18  10   1       70.73      116.60    334.48 o 
  19  10   1      534.56      406.33    348.62 o 
  20  10   1       25.13      171.95    341.55 o 
  21  10   1      769.95      557.08    107.18 o 
  22  10   1        7.53       10.60    358.04 o 
  23  10   1      868.08      552.37    393.37 o 
   0  11   1     1657.07     1509.88    109.53 o 
   2  11   1     1736.55     1732.48    110.71 o 
   3  11   1       19.04      259.11    334.48 o 
   4  11   1     1495.53     1606.46    107.18 o 
   5  11   1       24.69      -87.15    340.37 o 
   6  11   1      941.17      918.65    106.00 o 
   7  11   1       53.05      595.94    325.06 o 
   8  11   1      570.37      176.66    366.28 o 
   9  11   1       76.15     -159.00    348.62 o 
  10  11   1      302.55     -140.15    360.39 o 
  11  11   1       74.47      378.06    345.08 o 
  12  11   1      113.80      494.66    345.08 o 
  13  11   1       74.82     -197.86    367.46 o 
  14  11   1        5.34     -366.28    366.28 o 
   0   0   2   105472.20   117475.18   1271.98 o 
   2   0   2    48479.33    74089.04    391.01 o 
   4   0   2    54319.59    55402.77    363.93 o 
   6   0   2    24154.92    25758.68    280.31 o 
   8   0   2    41264.05    39617.32    359.22 o 
  10   0   2    15211.47    16400.24    259.11 o 
  12   0   2     8699.54     8685.94    223.77 o 
  14   0   2       12.51     -163.71    163.71 o 
  16   0   2     6850.97     6845.11    247.33 o 
  18   0   2     7714.06     7727.25    249.68 o 
  20   0   2    12213.50    11390.07    306.22 o 
  22   0   2    15026.26    14390.99    341.55 o 
  24   0   2    15982.11    14716.05    369.82 o 
  26   0   2    12391.69    11951.86    366.28 o 
  28   0   2    11585.83    11096.81    374.53 o 
  30   0   2     8997.95     8201.89    336.84 o 
  32   0   2     7394.05     7075.95    358.04 o 
  34   0   2     3549.80     3395.47    143.69 o 
  36   0   2     2129.27     2004.54     94.22 o 
  38   0   2      776.08      945.74     93.04 o 
  40   0   2      187.18     -336.84    336.84 o 
  42   0   2       14.94      -51.82    348.62 o 
  44   0   2      141.03      163.71    350.97 o 
   1   1   2    71230.91    75068.97   2683.52 o 
   2   1   2     2100.83     2454.74     71.03 o 
   3   1   2    31305.81    34508.54   1312.02 o 
   4   1   2     5857.95     6245.86    111.16 o 
   5   1   2    39758.60    40104.69    996.38 o 
   6   1   2     6945.86     7051.33    302.09 o 
   7   1   2    44974.54    44961.90   2061.66 o 
   8   1   2     7783.90     7904.33    134.01 o 
   9   1   2    21742.46    21282.44    495.25 o 
  10   1   2     9772.84     9999.58    302.68 o 
  11   1   2     3330.29     3353.78    161.35 o 
  12   1   2    11255.85    11510.57    171.50 o 
  13   1   2     1839.60     1669.92     53.59 o 
  14   1   2     6935.57     6407.88    161.11 o 
  15   1   2     2755.92     2929.76     96.90 o 
  16   1   2     5474.06     4787.60    197.86 o 
  17   1   2     4177.67     3948.05    112.82 o 
  18   1   2     4332.51     4416.51    283.84 o 
  19   1   2     6112.28     6220.11    431.06 o 
  20   1   2     2576.71     4536.58   3719.35 o 
  21   1   2    11147.94    12265.64    535.88 o 
  22   1   2     1776.66     2616.87   4472.52 o 
  23   1   2    14972.20    15602.26    273.73 o 
  24   1   2     1230.10     2779.43   3716.41 o 
  25   1   2     9865.25     9212.88    233.85 o 
  26   1   2      504.08    -1667.15   2820.72 o 
  27   1   2    10290.53     9826.56    256.06 o 
  28   1   2        9.19    -4013.87   5255.14 o 
  29   1   2     9399.33     9561.97    255.24 o 
  30   1   2       50.40    -4275.42   6698.48 o 
  31   1   2     6588.73     6203.96    190.44 o 
  32   1   2      244.83    -2866.40   3957.85 o 
  33   1   2     3310.23     3013.56    421.05 o 
  34   1   2      300.01    -1358.69   1640.61 o 
  35   1   2     2197.03     1969.71    150.16 o 
  36   1   2      420.10    -1452.80   1788.42 o 
  37   1   2     1285.04      989.58    117.19 o 
  38   1   2      385.69     -322.12    322.12 o 
  39   1   2      260.03     -541.77    541.77 o 
  40   1   2      523.97      441.53    238.35 o 
  41   1   2       18.04     -341.05    677.80 o 
  42   1   2      389.48      366.29    245.85 o 
  43   1   2       34.03     -136.09    253.80 o 
  44   1   2      300.71      347.62    261.89 o 
   0   2   2    19781.16    21465.76    230.84 o 
   1   2   2     1454.66     1462.77     47.11 o 
   2   2   2    16747.37    18534.33    220.24 o 
   3   2   2     6357.55     6444.68    155.46 o 
   4   2   2     6009.34     6428.19    161.35 o 
   5   2   2    11692.73    12783.35    204.93 o 
   6   2   2    11031.88    11348.85    196.69 o 
   7   2   2    16370.63    17872.43    243.80 o 
   8   2   2    11517.41    12442.98    221.42 o 
   9   2   2    19407.30    19335.20    262.64 o 
  10   2   2     5562.96     5457.72    189.62 o 
  11   2   2    21130.06    19978.26    280.31 o 
  12   2   2     3415.87     3552.11    136.62 o 
  13   2   2    26532.46    27011.81    343.90 o 
  14   2   2      352.40      184.91    171.95 o 
  15   2   2    25002.42    24723.43    349.79 o 
  16   2   2     2988.65     2959.70    134.26 o 
  17   2   2    18873.04    18596.75    333.30 o 
  18   2   2     3262.91     3187.01    136.62 o 
  19   2   2    11274.93    11364.16    289.73 o 
  20   2   2     4278.52     3957.26    146.04 o 
  21   2   2     7583.37     7763.76    289.73 o 
  22   2   2     7359.31     7369.21    287.37 o 
  23   2   2     3783.49     3400.18    135.44 o 
  24   2   2     5600.65     5131.48    199.04 o 
  25   2   2     1268.14     1249.60     69.49 o 
  26   2   2     4254.05     4138.63    175.49 o 
  27   2   2      125.04     -199.04    236.73 o 
  28   2   2     3515.07     3387.22    131.91 o 
  29   2   2       96.10     -118.95    244.97 o 
  30   2   2     3364.18     3182.29    138.98 o 
  31   2   2      536.63      464.04     80.09 o 
  32   2   2     2122.19     2404.98    122.49 o 
  33   2   2      985.76      564.14    307.39 o 
  34   2   2     1036.70      784.38     89.51 o 
  35   2   2     1440.46     1518.13     94.22 o 
  36   2   2      492.46      561.79    303.86 o 
  37   2   2     1808.25     2006.89    101.29 o 
  38   2   2      140.09       -9.42    326.24 o 
  39   2   2     1591.43     1793.72    104.82 o 
  40   2   2        8.09     -345.08    345.08 o 
  41   2   2     1456.40     1692.43    109.53 o 
  42   2   2       20.91     -137.80    362.75 o 
  43   2   2      972.53     1174.22    113.06 o 
  44   2   2      116.02       34.15    378.06 o 
   1   3   2     3368.08     3157.56    126.02 o 
   2   3   2     2663.79     2889.03    111.89 o 
   3   3   2      991.91     1098.85     47.11 o 
   4   3   2    10070.29    10756.44    206.11 o 
   5   3   2     1402.74     1602.92     70.67 o 
   6   3   2    16173.12    16555.70    252.04 o 
   7   3   2     5457.06     5604.94    186.09 o 
   8   3   2    17175.13    17773.50    272.06 o 
   9   3   2     1393.12     1819.63     78.91 o 
  10   3   2    27746.04    27778.53    336.84 o 
  11   3   2      358.02     -126.02    163.71 o 
  12   3   2    31601.74    30609.85    368.64 o 
  13   3   2      149.48      183.73    173.13 o 
  14   3   2    27271.48    25665.64    360.39 o 
  15   3   2      276.40      -38.87    180.20 o 
  16   3   2    21544.64    20397.54    347.44 o 
  17   3   2      989.84      959.87     56.53 o 
  18   3   2    18188.21    17108.07    346.26 o 
  19   3   2      245.00      242.62     56.53 o 
  20   3   2     9818.18     9669.37    292.08 o 
  21   3   2     1587.66     1634.72     64.78 o 
  22   3   2     6471.57     5906.44    241.44 o 
  23   3   2     1207.68     1067.05     65.95 o 
  24   3   2     3551.46     3349.54    147.22 o 
  25   3   2      475.22      504.08     65.95 o 
  26   3   2     1038.42     1035.25     69.49 o 
  27   3   2      353.99      313.28     69.49 o 
  28   3   2       34.65      -55.35    235.55 o 
  29   3   2      440.96      261.46    247.33 o 
  30   3   2      751.80      630.10     78.91 o 
  31   3   2      290.38      260.28     80.09 o 
  32   3   2     1588.65     1671.23     88.33 o 
  33   3   2      132.47      -93.04    287.37 o 
  34   3   2     2058.52     1864.39     97.75 o 
  35   3   2       88.02      217.88    301.51 o 
  36   3   2     2194.60     2407.33    102.46 o 
  37   3   2       57.94     -343.90    343.90 o 
  38   3   2     2199.09     2377.89    110.71 o 
  39   3   2        0.41      222.60    343.90 o 
  40   3   2     2238.18     2668.79    130.73 o 
  41   3   2        5.18      427.53    373.35 o 
  42   3   2     1691.64     1799.61    121.31 o 
  43   3   2        8.92      181.37    376.88 o 
   0   4   2      982.62      911.58     45.93 o 
   1   4   2      792.28      592.41     45.93 o 
   2   4   2     1475.82     1299.06     51.82 o 
   3   4   2     4941.27     4864.13    199.04 o 
   4   4   2     2299.38     2402.62     89.51 o 
   5   4   2    13744.82    13852.76    261.46 o 
   6   4   2      220.80      107.18    150.75 o 
   7   4   2    17125.39    17789.99    296.79 o 
   8   4   2      288.44      466.39     44.75 o 
   9   4   2    20358.06    20260.92    309.75 o 
  10   4   2      306.12       54.18    164.89 o 
  11   4   2    24162.65    23325.44    347.44 o 
  12   4   2       61.70       54.18    170.77 o 
  13   4   2    29185.14    28366.23    387.48 o 
  14   4   2        6.98     -120.13    181.37 o 
  15   4   2    26336.95    25492.51    389.84 o 
  16   4   2      439.87      -35.33    210.82 o 
  17   4   2    19647.86    19049.01    373.35 o 
  18   4   2       38.73     -155.46    207.28 o 
  19   4   2    12164.51    12499.51    325.06 o 
  20   4   2      128.00       -4.71    209.64 o 
  21   4   2     7522.19     7205.51    286.19 o 
  22   4   2       51.52       74.20    214.35 o 
  23   4   2     4291.52     4352.98    194.33 o 
  24   4   2      356.66      277.95    232.02 o 
  25   4   2     1374.82     1582.90     71.84 o 
  26   4   2     1003.72      974.00     74.20 o 
  27   4   2      130.76      391.01    243.80 o 
  28   4   2      688.19      603.01     77.73 o 
  29   4   2      258.68      113.06    268.53 o 
  30   4   2      340.17      -94.22    272.06 o 
  31   4   2      815.72      204.93    307.39 o 
  32   4   2      284.53      365.10    285.02 o 
  33   4   2     1458.89     1320.26     95.40 o 
  34   4   2      228.76     -203.75    314.46 o 
  35   4   2     1967.97     2187.09    104.82 o 
  36   4   2      103.73      257.93    335.66 o 
  37   4   2     2087.86     2229.49    110.71 o 
  38   4   2       46.05      135.44    342.73 o 
  39   4   2     1874.15     1874.99    115.42 o 
  40   4   2       22.81     -229.66    374.53 o 
  41   4   2     1593.95     2010.43    118.95 o 
   1   5   2    11992.91    11486.64    264.99 o 
   2   5   2     1759.41     1745.43     71.84 o 
   3   5   2    12398.06    12339.34    269.71 o 
   4   5   2     5855.56     5432.98    222.60 o 
   5   5   2     9049.76     8973.31    252.04 o 
   6   5   2     8445.23     8108.84    243.80 o 
   7   5   2     4689.62     4320.01    189.62 o 
   8   5   2     9542.85     9373.75    261.46 o 
   9   5   2     2634.06     2731.21    106.00 o 
  10   5   2    12070.28    11666.84    294.44 o 
  11   5   2     1944.21     1882.05     95.40 o 
  12   5   2    13740.95    13893.98    314.46 o 
  13   5   2      217.56      255.57    191.97 o 
  14   5   2    10951.51    10703.44    305.04 o 
  15   5   2        4.53       24.73    189.62 o 
  16   5   2     8853.77     9124.07    303.86 o 
  17   5   2      416.31      479.35     61.24 o 
  18   5   2     6319.75     6415.23    264.99 o 
  19   5   2     1186.41     1104.73     67.13 o 
  20   5   2     3426.77     3507.35    144.86 o 
  21   5   2     1159.82     1135.36     69.49 o 
  22   5   2     1955.70     1968.03     76.55 o 
  23   5   2     2128.68     1965.67     88.33 o 
  24   5   2     1125.81     1029.36     76.55 o 
  25   5   2     3266.30     3081.01    162.53 o 
  26   5   2      238.31      171.95    269.71 o 
  27   5   2     3666.35     3688.73    140.15 o 
  28   5   2       75.39      170.77    288.55 o 
  29   5   2     2630.11     2760.66    115.42 o 
  30   5   2      526.12      445.19     89.51 o 
  31   5   2     1925.30     1918.56    116.60 o 
  32   5   2      716.59      703.12     95.40 o 
  33   5   2     1098.24     1366.20     98.93 o 
  34   5   2      811.39      680.74    101.29 o 
  35   5   2      726.91      823.25    101.29 o 
  36   5   2      881.34      904.52    107.18 o 
  37   5   2      276.28      -74.20    363.93 o 
  38   5   2      921.23      966.94    114.24 o 
  39   5   2      185.50     -114.24    400.44 o 
  40   5   2      962.66     1396.82    117.78 o 
   0   6   2    17452.63    16918.45    343.90 o 
   1   6   2       26.25       53.00    188.44 o 
   2   6   2    17456.49    17420.18    349.79 o 
   3   6   2      799.53      926.89     57.71 o 
   4   6   2    13503.96    12879.93    316.82 o 
   5   6   2     2027.30     2198.87     91.86 o 
   6   6   2     7332.36     7087.73    269.71 o 
   7   6   2     2183.46     2237.73    106.00 o 
   8   6   2     3741.30     3808.86    155.46 o 
   9   6   2     1708.36     1673.59     75.38 o 
  10   6   2     2541.65     2568.68    110.71 o 
  11   6   2     2621.93     2383.78    120.13 o 
  12   6   2      641.91      626.57     60.07 o 
  13   6   2     2823.75     2854.88    123.66 o 
  14   6   2      136.16      233.20    196.69 o 
  15   6   2     2323.64     2426.18     89.51 o 
  16   6   2      241.01     -109.53    226.13 o 
  17   6   2     1680.51     1695.97     85.98 o 
  18   6   2     1718.73     1857.32     81.27 o 
  19   6   2      764.28      709.01     70.67 o 
  20   6   2     2723.64     2652.30    140.15 o 
  21   6   2      430.10      411.04     73.02 o 
  22   6   2     3079.66     2788.92    129.55 o 
  23   6   2      202.90      416.93    248.51 o 
  24   6   2     3850.79     4203.41    159.00 o 
  25   6   2       38.53     -151.93    285.02 o 
  26   6   2     4609.63     5157.39    209.64 o 
  27   6   2       64.78       81.27    302.68 o 
  28   6   2     3566.23     3986.70    144.86 o 
  29   6   2      238.20      409.86    309.75 o 
  30   6   2     2549.02     2799.52    107.18 o 
  31   6   2      300.30      361.57    322.70 o 
  32   6   2     1829.92     1887.94    107.18 o 
  33   6   2      306.32      403.97    347.44 o 
  34   6   2     1308.70     1091.78    111.89 o 
  35   6   2      383.46      474.64    365.10 o 
  36   6   2      667.77      938.67    110.71 o 
  37   6   2      272.98      135.44    388.66 o 
   1   7   2    14218.95    13870.42    363.93 o 
   2   7   2      149.94      150.75    212.00 o 
   3   7   2    12692.21    12113.21    352.15 o 
   4   7   2      127.09      289.73    217.88 o 
   5   7   2     9325.65     9376.11    323.88 o 
   6   7   2       27.46       16.49    224.95 o 
   7   7   2     5423.88     5245.72    234.37 o 
   8   7   2       33.09      -11.78    214.35 o 
   9   7   2     2945.97     2967.94    137.80 o 
  10   7   2       54.30      134.26     63.60 o 
  11   7   2     1168.14     1236.64     68.31 o 
  12   7   2        6.82       11.78    214.35 o 
  13   7   2       25.56      -18.84    220.24 o 
  14   7   2       11.36      -12.96    216.71 o 
  15   7   2      273.31      427.53    235.55 o 
  16   7   2       31.97      130.73    233.20 o 
  17   7   2     1175.17      984.60     75.38 o 
  18   7   2       78.70     -253.22    253.22 o 
  19   7   2     2124.63     2098.76     93.04 o 
  20   7   2      114.81      137.80    261.46 o 
  21   7   2     2478.54     2485.06    104.82 o 
  22   7   2       89.91       38.87    276.77 o 
  23   7   2     3260.26     3435.51    144.86 o 
  24   7   2       31.12     -171.95    299.15 o 
  25   7   2     4176.27     4018.50    164.89 o 
  26   7   2       28.92      448.72    319.17 o 
  27   7   2     3996.19     4029.10    176.66 o 
  28   7   2       99.06      375.70    329.77 o 
  29   7   2     3102.07     3090.43    154.29 o 
  30   7   2      150.35      290.91    345.08 o 
  31   7   2     1991.19     1984.52    113.06 o 
  32   7   2       76.58     -382.77    382.77 o 
  33   7   2     1161.46     1133.00    114.24 o 
  34   7   2       26.74     -120.13    372.17 o 
   0   8   2     7467.38     6880.44    292.08 o 
   1   8   2       41.50       94.22    253.22 o 
   2   8   2     6777.50     6497.67    257.93 o 
   3   8   2      177.59      375.70     70.67 o 
   4   8   2     5217.29     5023.13    235.55 o 
   5   8   2      326.97      434.59     71.84 o 
   6   8   2     3289.41     3550.93    137.80 o 
   7   8   2      647.25      656.01     73.02 o 
   8   8   2     1853.02     1886.76     98.93 o 
   9   8   2     1167.37     1085.89     77.73 o 
  10   8   2     1138.38     1253.13     76.55 o 
  11   8   2     1083.91      966.94     78.91 o 
  12   8   2      301.40      224.95    259.11 o 
  13   8   2     1059.79     1051.74     81.27 o 
  14   8   2       28.98        0.00    267.35 o 
  15   8   2     1085.88     1075.29     82.44 o 
  16   8   2      368.34      313.28     81.27 o 
  17   8   2      873.63      906.87     84.80 o 
  18   8   2     1115.58     1077.65     87.15 o 
  19   8   2      768.01      809.12     88.33 o 
  20   8   2     1650.24     1539.33     94.22 o 
  21   8   2      521.30      335.66    312.11 o 
  22   8   2     1812.57     1758.39     98.93 o 
  23   8   2      185.75      300.33    323.88 o 
  24   8   2     2281.18     2201.22    106.00 o 
  25   8   2       81.08      203.75    333.30 o 
  26   8   2     2383.76     2446.20    111.89 o 
  27   8   2       62.66      254.40    353.33 o 
  28   8   2     1970.58     1891.47    117.78 o 
  29   8   2       32.36     -362.75    362.75 o 
  30   8   2     1323.95     1206.02    115.42 o 
  31   8   2        4.22     -369.82    381.59 o 
   1   9   2     2554.49     2448.55    110.71 o 
   2   9   2       87.61      -74.20    273.24 o 
   3   9   2     2083.77     2070.49     88.33 o 
   4   9   2      262.14      380.41    285.02 o 
   5   9   2     1433.81     1449.82     85.98 o 
   6   9   2      774.48      852.69     83.62 o 
   7   9   2      806.68      833.85     84.80 o 
   8   9   2     1698.00     1685.37     89.51 o 
   9   9   2      460.39      492.30     84.80 o 
  10   9   2     2267.62     2104.65    123.66 o 
  11   9   2      162.25      501.72    277.95 o 
  12   9   2     2400.19     2337.84     98.93 o 
  13   9   2        0.01      188.44    301.51 o 
  14   9   2     2297.94     2443.84    134.26 o 
  15   9   2       80.85       34.15    309.75 o 
  16   9   2     1970.44     1955.07    100.11 o 
  17   9   2      263.98      222.60    319.17 o 
  18   9   2     1644.24     1698.32    102.46 o 
  19   9   2      481.17      314.46    345.08 o 
  20   9   2     1313.12     1507.53    102.46 o 
  21   9   2      574.47      612.43    359.22 o 
  22   9   2      715.35      759.65    101.29 o 
  23   9   2      702.88      590.06    354.50 o 
  24   9   2      253.73       10.60    361.57 o 
  25   9   2      836.18      919.83    108.35 o 
  26   9   2       58.96      315.64    368.64 o 
   0  10   2      209.68      111.89    296.79 o 
   1  10   2       63.94      -34.15    312.11 o 
   2  10   2      160.58      310.93    297.97 o 
   3  10   2      404.30      572.39    316.82 o 
   4  10   2       87.62      261.46    309.75 o 
   5  10   2      791.50      790.27     94.22 o 
   6  10   2       36.41     -202.57    322.70 o 
   7  10   2     1387.00     1441.57     98.93 o 
   8  10   2       12.63     -338.02    338.02 o 
   9  10   2     2003.39     2038.69    104.82 o 
  10  10   2       10.04     -146.04    334.48 o 
  11  10   2     2234.63     2289.56    108.35 o 
  12  10   2        2.09     -229.66    342.73 o 
  13  10   2     2333.73     2350.80    109.53 o 
  14  10   2       33.21      368.64    346.26 o 
  15  10   2     2320.63     2203.58    114.24 o 
  16  10   2       87.52      232.02    352.15 o 
  17  10   2     1988.53     1986.87    113.06 o 
  18  10   2      114.66       69.49    363.93 o 
  19  10   2     1485.49      700.76    401.61 o 
  20  10   2       72.90      554.72    356.86 o 
  21  10   2      825.87      903.34    114.24 o 
  22  10   2       43.68      216.71    373.35 o 
   1  11   2      109.08      -97.75    339.19 o 
   2  11   2       57.39      461.68    332.13 o 
   3  11   2      138.16     -187.26    332.13 o 
   4  11   2      226.28     -148.40    340.37 o 
   5  11   2      133.04       29.44    355.68 o 
   6  11   2      605.20      527.63    350.97 o 
   7  11   2      121.84     -380.41    380.41 o 
   8  11   2     1138.56     1141.24    109.53 o 
   9  11   2       81.31      379.24    352.15 o 
  10  11   2     1411.28     1409.77    114.24 o 
  11  11   2       48.77      585.34    356.86 o 
  12  11   2     1352.57     1350.89    115.42 o 
   2   0   3     7729.14     8528.13    207.28 o 
   4   0   3    29086.33    33954.67    350.97 o 
   6   0   3    35941.82    40089.61    394.55 o 
   8   0   3    33377.02    36392.63    394.55 o 
  10   0   3    41540.60    41228.49    444.01 o 
  12   0   3    38505.87    39129.73    452.26 o 
  14   0   3    45048.39    43415.59    488.77 o 
  16   0   3    30559.73    29282.52    423.99 o 
  18   0   3    22809.19    21742.53    394.55 o 
  20   0   3    10467.76    10486.73    314.46 o 
  22   0   3     6581.25     6091.35    273.24 o 
  24   0   3     3511.74     3256.49    135.44 o 
  26   0   3     1165.36     1108.27     73.02 o 
  28   0   3      705.66      703.12     73.02 o 
  30   0   3     1420.47     1429.79     81.27 o 
  32   0   3     1901.66     1945.65     87.15 o 
  34   0   3     2008.50     1936.23     98.93 o 
  36   0   3     2525.22     2635.82    137.80 o 
  38   0   3     2814.25     3188.18    156.64 o 
  40   0   3     2629.25     2859.59    116.60 o 
  42   0   3     1861.26     2151.76    117.78 o 
   0   1   3    22299.22    27015.57    504.08 o 
   1   1   3      586.20      579.61     26.61 o 
   2   1   3    18339.56    21289.06    609.49 o 
   3   1   3     5677.40     6383.52    403.38 o 
   4   1   3    11214.07    13374.03    316.23 o 
   5   1   3    23408.13    24346.86    975.18 o 
   6   1   3     7983.78     8975.98    153.07 o 
   7   1   3    18005.22    20198.41    499.96 o 
   8   1   3     4722.68     5102.68    139.34 o 
   9   1   3    21452.47    22888.42    229.49 o 
  10   1   3     2716.82     3072.92     96.19 o 
  11   1   3    28670.35    28432.33    322.12 o 
  12   1   3     1318.92     1292.33     42.37 o 
  13   1   3    35727.30    34794.04   1925.63 o 
  14   1   3      108.52      147.33    181.37 o 
  15   1   3    28959.42    27949.49    289.97 o 
  16   1   3      569.51     2434.76   1281.40 o 
  17   1   3    20920.44    20109.23    265.80 o 
  18   1   3     1662.48     3950.30   5066.11 o 
  19   1   3    10767.58    11376.84   1068.81 o 
  20   1   3     2620.78     4551.90   3969.62 o 
  21   1   3     5684.73     6644.96   1305.54 o 
  22   1   3     3856.72     5048.39   1791.37 o 
  23   1   3     3889.11     4444.66    646.00 o 
  24   1   3     3457.53     3134.97    107.99 o 
  25   1   3     1983.02     1849.45    988.73 o 
  26   1   3     2947.73     2718.74    111.30 o 
  27   1   3       25.11    -1017.70   1107.68 o 
  28   1   3     2236.77     1865.38    447.55 o 
  29   1   3      703.86      447.07   1583.49 o 
  30   1   3     1743.21     1519.25    928.07 o 
  31   1   3     1208.37     1174.88   1663.58 o 
  32   1   3     1122.22      836.70   1828.46 o 
  33   1   3     1952.63     1826.24    587.11 o 
  34   1   3      732.81    -1160.89   1618.24 o 
  35   1   3     1984.82     1714.25    423.40 o 
  36   1   3      382.38    -1386.23   1826.11 o 
  37   1   3     1956.32     1764.00    227.31 o 
  38   1   3      129.23    -1663.66   1737.19 o 
  39   1   3     1895.75     2013.88     77.86 o 
  40   1   3       28.03    -1549.93   1549.93 o 
  41   1   3     1708.42     1959.56     95.99 o 
  42   1   3        3.12    -1423.32   1423.32 o 
  43   1   3     1074.99     1217.83    138.98 o 
   1   2   3    38537.29    42962.15    361.57 o 
   2   2   3     2104.16     2467.40    110.71 o 
   3   2   3    33628.74    37424.35    347.44 o 
   4   2   3    10519.62    12095.54    230.84 o 
   5   2   3    26214.25    29633.50    327.42 o 
   6   2   3    11064.90    11438.36    235.55 o 
   7   2   3    18337.29    19571.93    289.73 o 
   8   2   3    14929.46    16496.82    270.88 o 
   9   2   3     9493.54    10112.21    239.08 o 
  10   2   3    15813.91    15849.05    285.02 o 
  11   2   3     2060.23     2135.27     76.55 o 
  12   2   3    18625.64    18701.57    310.93 o 
  13   2   3       72.76      141.33     49.47 o 
  14   2   3    14943.35    14910.38    306.22 o 
  15   2   3     1239.69     1271.98     55.35 o 
  16   2   3    12119.98    12375.85    301.51 o 
  17   2   3     3260.75     3562.71    130.73 o 
  18   2   3     6133.49     5959.44    255.57 o 
  19   2   3     5262.67     5417.67    234.37 o 
  20   2   3     3773.70     3671.06    164.89 o 
  21   2   3     5578.64     5628.49    220.24 o 
  22   2   3     2333.02     2388.49    110.71 o 
  23   2   3     6898.47     6469.41    273.24 o 
  24   2   3     2810.45     2652.30    133.09 o 
  25   2   3     7575.20     7372.75    317.99 o 
  26   2   3     1012.13      850.34     80.09 o 
  27   2   3     7581.57     7079.49    316.82 o 
  28   2   3      175.10       14.13    268.53 o 
  29   2   3     5720.08     6010.08    247.33 o 
  30   2   3      618.08       54.18    310.93 o 
  31   2   3     3981.89     3898.37    183.73 o 
  32   2   3      892.65      776.14     91.86 o 
  33   2   3     2043.98     1843.19    108.35 o 
  34   2   3      743.96      186.09    334.48 o 
  35   2   3     1134.02     1133.00     97.75 o 
  36   2   3      981.38      956.34     98.93 o 
  37   2   3      520.82      391.01     98.93 o 
  38   2   3      922.26      394.55    354.50 o 
  39   2   3      173.92       50.64    346.26 o 
  40   2   3     1009.19     1217.80    109.53 o 
  41   2   3        9.67      -75.38    369.82 o 
  42   2   3      657.73      720.79    113.06 o 
   0   3   3    56916.96    58500.27    455.79 o 
   1   3   3      371.30      643.05     47.11 o 
   2   3   3    43661.38    46653.23    418.10 o 
   3   3   3     1287.43     1207.20     49.47 o 
   4   3   3    34632.83    36210.08    382.77 o 
   5   3   3     1602.51     1893.83     70.67 o 
   6   3   3    23794.57    24844.74    325.06 o 
   7   3   3     1444.03     1757.21     81.27 o 
   8   3   3    15814.07    16303.66    281.48 o 
   9   3   3      747.87      860.94     47.11 o 
  10   3   3     7053.75     7027.66    228.48 o 
  11   3   3     1137.35     1125.93     58.89 o 
  12   3   3     2726.93     2737.10    130.73 o 
  13   3   3     1796.97     1866.74     61.24 o 
  14   3   3      141.21      197.86     48.29 o 
  15   3   3     2365.88     2445.02     95.40 o 
  16   3   3     2746.48     2492.13    108.35 o 
  17   3   3     1647.32     1617.06     67.13 o 
  18   3   3     5484.01     5561.36    254.40 o 
  19   3   3      720.39      792.63     61.24 o 
  20   3   3     7906.66     7985.18    301.51 o 
  21   3   3      457.40      420.46     65.95 o 
  22   3   3    10405.79    10394.87    356.86 o 
  23   3   3      221.01      103.64    240.26 o 
  24   3   3    11048.20    11135.67    367.46 o 
  25   3   3      343.98      228.48     76.55 o 
  26   3   3     9356.95     9773.01    363.93 o 
  27   3   3       73.51       77.73    264.99 o 
  28   3   3     8396.37     8766.03    355.68 o 
  29   3   3      207.75      239.08    296.79 o 
  30   3   3     5984.97     5907.62    240.26 o 
  31   3   3      124.92     -315.64    315.64 o 
  32   3   3     3996.90     3760.57    160.17 o 
  33   3   3       84.42     -226.13    319.17 o 
  34   3   3     2212.64     2111.71    103.64 o 
  35   3   3      126.35     -209.64    321.53 o 
  36   3   3     1182.37     1120.05    102.46 o 
  37   3   3      124.25      591.23    328.59 o 
  38   3   3      404.65      226.13    346.26 o 
  39   3   3      168.36      433.41    359.22 o 
  40   3   3       88.38       27.09    104.82 o 
  41   3   3      151.58     -369.82    369.82 o 
   1   4   3    33465.38    32363.53    385.13 o 
   2   4   3      116.97      -98.93    163.71 o 
   3   4   3    24646.81    23975.56    347.44 o 
   4   4   3      709.22      810.30     49.47 o 
   5   4   3    17032.20    17046.83    303.86 o 
   6   4   3     1156.45     1214.27     54.18 o 
   7   4   3    10534.74    11042.63    267.35 o 
   8   4   3     1839.59     2031.63     80.09 o 
   9   4   3     6037.82     5739.20    220.24 o 
  10   4   3     2669.69     2513.33    128.38 o 
  11   4   3     1485.64     1528.73     67.13 o 
  12   4   3     1596.18     1621.77     64.78 o 
  13   4   3       90.05      164.89    177.84 o 
  14   4   3     1729.31     1862.03     80.09 o 
  15   4   3      726.96      789.10     56.53 o 
  16   4   3     1056.64     1131.82     60.07 o 
  17   4   3     2483.18     2390.84     96.58 o 
  18   4   3     1467.57     1644.15     64.78 o 
  19   4   3     4884.18     4585.00    189.62 o 
  20   4   3     1109.37     1082.36     68.31 o 
  21   4   3     6005.66     6484.72    261.46 o 
  22   4   3      448.92      431.06    241.44 o 
  23   4   3     7302.63     7269.10    309.75 o 
  24   4   3       94.91      403.97    254.40 o 
  25   4   3     7149.84     7290.30    307.39 o 
  26   4   3       31.24     -164.89    275.59 o 
  27   4   3     6393.75     6630.76    282.66 o 
  28   4   3       59.06      346.26    286.19 o 
  29   4   3     5001.77     5661.47    190.80 o 
  30   4   3       42.67     -166.06    305.04 o 
  31   4   3     3439.20     3560.35    141.33 o 
  32   4   3        3.45     -117.78    314.46 o 
  33   4   3     2084.10     1955.07    107.18 o 
  34   4   3       26.88     -341.55    341.55 o 
  35   4   3     1146.00     1227.22    104.82 o 
  36   4   3       71.95     -248.51    347.44 o 
  37   4   3      585.86      339.19    370.99 o 
  38   4   3       63.88     -367.46    367.46 o 
  39   4   3      119.47     -279.13    387.48 o 
  40   4   3       55.48      434.59    378.06 o 
   0   5   3    13758.77    12896.42    296.79 o 
   1   5   3      416.23      468.75     53.00 o 
   2   5   3    11363.33    11704.53    286.19 o 
   3   5   3     1625.91     1826.70     63.60 o 
   4   5   3     9303.19     9924.94    275.59 o 
   5   5   3     3117.38     2957.34    147.22 o 
   6   5   3     7941.47     8424.48    261.46 o 
   7   5   3     5083.80     5175.06    220.24 o 
   8   5   3     5375.87     5468.32    233.20 o 
   9   5   3     7376.86     6972.31    272.06 o 
  10   5   3     2590.69     2678.21    123.66 o 
  11   5   3     8323.72     7501.12    282.66 o 
  12   5   3      888.36      969.29     60.07 o 
  13   5   3     7643.14     7642.45    289.73 o 
  14   5   3       53.73      108.35    202.57 o 
  15   5   3     6167.30     6392.85    243.80 o 
  16   5   3     1194.25     1209.55     65.95 o 
  17   5   3     5829.28     5832.24    255.57 o 
  18   5   3     2238.06     2260.11    107.18 o 
  19   5   3     4133.34     4496.67    170.77 o 
  20   5   3     2787.09     2708.84    114.24 o 
  21   5   3     2363.78     2450.91    124.84 o 
  22   5   3     3759.86     3547.40    160.17 o 
  23   5   3      804.22      765.54     78.91 o 
  24   5   3     4210.26     4097.41    184.91 o 
  25   5   3      384.86      427.53    273.24 o 
  26   5   3     3922.49     4057.37    159.00 o 
  27   5   3       16.17      174.31    281.48 o 
  28   5   3     3468.51     3375.45    186.09 o 
  29   5   3        9.81       68.31    302.68 o 
  30   5   3     2589.46     2795.99    116.60 o 
  31   5   3       73.08       -9.42    308.57 o 
  32   5   3     1506.58     1711.28    102.46 o 
  33   5   3      252.95      293.26    341.55 o 
  34   5   3      763.33      513.50    361.57 o 
  35   5   3      430.06      537.06    104.82 o 
  36   5   3      329.98      462.86    369.82 o 
  37   5   3      539.02      378.06    382.77 o 
  38   5   3      102.58      173.13    381.59 o 
   1   6   3     3396.68     3528.55    146.04 o 
   2   6   3      625.38      614.79     58.89 o 
   3   6   3     2184.31     2111.71     80.09 o 
   4   6   3     2150.20     2039.87     67.13 o 
   5   6   3     1677.00     1712.46     81.27 o 
   6   6   3     5257.28     5316.39    233.20 o 
   7   6   3     1441.17     1619.41     76.55 o 
   8   6   3    10072.50    10257.07    314.46 o 
   9   6   3      689.28      825.61     65.95 o 
  10   6   3    12801.29    12891.71    352.15 o 
  11   6   3      165.71      188.44    234.37 o 
  12   6   3    13359.17    12307.54    367.46 o 
  13   6   3        9.82      161.35    232.02 o 
  14   6   3    11314.04    11154.52    362.75 o 
  15   6   3       96.93      174.31    237.91 o 
  16   6   3     8722.65     8405.64    345.08 o 
  17   6   3      328.78      474.64     73.02 o 
  18   6   3     6370.66     6462.34    267.35 o 
  19   6   3      422.50      393.37    262.64 o 
  20   6   3     4664.98     4617.98    174.31 o 
  21   6   3      723.51      875.07     80.09 o 
  22   6   3     2646.07     2726.50    108.35 o 
  23   6   3      855.14      911.58     83.62 o 
  24   6   3     1045.14      982.25     88.33 o 
  25   6   3      876.57      810.30     88.33 o 
  26   6   3      280.62      441.66    287.37 o 
  27   6   3      812.41      643.05     91.86 o 
  28   6   3        9.73      106.00    301.51 o 
  29   6   3      711.54      692.52     94.22 o 
  30   6   3       98.98       -9.42    326.24 o 
  31   6   3      454.82      504.08     97.75 o 
  32   6   3      449.77      442.84    101.29 o 
  33   6   3      233.88      227.31    372.17 o 
  34   6   3      697.19      909.23    109.53 o 
  35   6   3      110.70       88.33    373.35 o 
  36   6   3      869.02      760.83    117.78 o 
   0   7   3       15.30       57.71    210.82 o 
   1   7   3      195.94       57.71    216.71 o 
   2   7   3      130.44      307.39    213.17 o 
   3   7   3     1213.04     1349.71     68.31 o 
   4   7   3      202.88     -159.00    221.42 o 
   5   7   3     2648.86     2681.75     94.22 o 
   6   7   3       55.09     -228.48    228.48 o 
   7   7   3     4530.46     4616.80    181.37 o 
   8   7   3        9.46       55.35    232.02 o 
   9   7   3     6368.58     6421.12    256.75 o 
  10   7   3       33.83      106.00    243.80 o 
  11   7   3     7711.71     7598.88    303.86 o 
  12   7   3       82.69       51.82    250.86 o 
  13   7   3     7745.59     7163.11    308.57 o 
  14   7   3       36.23        7.07    255.57 o 
  15   7   3     7097.83     7148.97    277.95 o 
  16   7   3       28.29      328.59    262.64 o 
  17   7   3     6143.69     6024.22    239.08 o 
  18   7   3       25.82       22.38    275.59 o 
  19   7   3     4439.93     4544.96    196.69 o 
  20   7   3       13.48      -30.62    295.62 o 
  21   7   3     2396.40     2368.47     95.40 o 
  22   7   3       27.16       81.27    285.02 o 
  23   7   3      968.24     1075.29     90.69 o 
  24   7   3       15.93     -305.04    305.04 o 
  25   7   3      236.02      220.24    314.46 o 
  26   7   3       12.18      181.37    297.97 o 
  27   7   3       16.86       -9.42    316.82 o 
  28   7   3        2.96       57.71    319.17 o 
  29   7   3       54.24     -137.80    334.48 o 
  30   7   3        0.58      141.33    336.84 o 
  31   7   3      210.84      307.39    103.64 o 
  32   7   3        5.02     -361.57    361.57 o 
  33   7   3      475.63      497.01    378.06 o 
   1   8   3     1426.59     1353.24     77.73 o 
   2   8   3      382.65      348.62     74.20 o 
   3   8   3     1456.43     1327.33     78.91 o 
   4   8   3     1156.08     1131.82     77.73 o 
   5   8   3     1021.47      985.78     78.91 o 
   6   8   3     2228.24     2231.85     82.44 o 
   7   8   3      554.08      348.62    268.53 o 
   8   8   3     3343.31     3269.45    148.40 o 
   9   8   3      364.42      387.48     80.09 o 
  10   8   3     4140.89     4158.65    180.20 o 
  11   8   3      218.47      512.32    276.77 o 
  12   8   3     4279.43     4217.54    173.13 o 
  13   8   3       54.98      279.13    290.91 o 
  14   8   3     3780.38     3664.00    156.64 o 
  15   8   3        1.88       78.91     84.80 o 
  16   8   3     3048.31     3111.63    129.55 o 
  17   8   3       46.96      170.77    280.31 o 
  18   8   3     2467.57     2599.31    114.24 o 
  19   8   3      165.16     -314.46    314.46 o 
  20   8   3     1747.36     1732.48     98.93 o 
  21   8   3      248.35      458.15    326.24 o 
  22   8   3      818.89      942.20     97.75 o 
  23   8   3      341.52      220.24    338.02 o 
  24   8   3      223.25      489.95    327.42 o 
  25   8   3      430.46      379.24    100.11 o 
  26   8   3       23.22      138.98    327.42 o 
  27   8   3      409.25      383.95    104.82 o 
  28   8   3        3.52     -146.04    347.44 o 
  29   8   3      295.34      214.35    367.46 o 
   0   9   3     3672.96     3592.15    179.02 o 
   1   9   3        8.05      130.73     85.98 o 
   2   9   3     3486.15     3734.66    133.09 o 
   3   9   3       74.90      124.84    282.66 o 
   4   9   3     2723.72     2744.17    107.18 o 
   5   9   3      267.42      289.73     87.15 o 
   6   9   3     1767.83     1895.01     93.04 o 
   7   9   3      581.82      369.82    305.04 o 
   8   9   3     1014.01     1127.11     90.69 o 
   9   9   3      904.21      839.74     90.69 o 
  10   9   3      515.14      446.37     90.69 o 
  11   9   3     1177.45     1184.82     94.22 o 
  12   9   3      142.03      153.11    315.64 o 
  13   9   3     1150.72     1176.58     95.40 o 
  14   9   3       12.62     -176.66    314.46 o 
  15   9   3      949.36      875.07     97.75 o 
  16   9   3       45.80     -146.04    327.42 o 
  17   9   3      739.36      794.98    100.11 o 
  19   9   3      491.85      141.33    342.73 o 
  20   9   3      549.51      513.50    102.46 o 
  21   9   3      237.26      235.55    354.50 o 
  22   9   3      720.17      550.01    376.88 o 
  23   9   3      100.80     -367.46    367.46 o 
  24   9   3      806.76      952.80    109.53 o 
   1  10   3     2297.68     2282.49    107.18 o 
   2  10   3       14.78     -199.04    336.84 o 
   3  10   3     2265.58     2131.74    110.71 o 
   5  10   3     1851.53     1957.43    104.82 o 
   6  10   3       66.70      -54.18    343.90 o 
   7  10   3     1225.99      568.86    367.46 o 
   8  10   3      105.64      442.84    323.88 o 
   9  10   3      698.06      747.87    100.11 o 
  10  10   3      115.63      441.66    314.46 o 
  11  10   3      248.10      389.84    330.95 o 
  12  10   3       96.79      153.11    334.48 o 
  13  10   3       10.69       48.29    333.30 o 
  14  10   3       60.36      127.20    330.95 o 
  15  10   3       42.01     -277.95    352.15 o 
  16  10   3       51.43     -150.75    349.79 o 
  17  10   3      178.85      434.59    342.73 o 
  18  10   3       50.27      241.44    360.39 o 
  19  10   3      333.50      416.93    379.24 o 
  20  10   3       25.04      336.84    356.86 o 
   0  11   3     1673.04     1733.66    116.60 o 
   1  11   3        2.06      215.53    108.35 o 
   2  11   3     1544.19     1399.17    116.60 o 
   3  11   3       14.58       10.60    369.82 o 
   4  11   3     1175.74      899.80    115.42 o 
   5  11   3       25.25     -379.24    379.24 o 
   6  11   3      757.17      955.16    111.89 o 
   7  11   3       33.81      115.42    367.46 o 
   0   0   4    40321.45    42747.79    412.21 o 
   2   0   4    35627.20    38464.30    420.46 o 
   4   0   4    28046.06    30733.52    396.90 o 
   6   0   4    16416.80    17467.29    332.13 o 
   8   0   4    13369.98    13888.09    316.82 o 
  10   0   4     3907.86     4467.22    222.60 o 
  12   0   4     2500.12     2442.66    107.18 o 
  14   0   4       64.05     -108.35    199.04 o 
  16   0   4     2149.13     2051.65     96.58 o 
  18   0   4     4194.41     3946.66    168.42 o 
  20   0   4     4302.78     4384.78    179.02 o 
  22   0   4     7375.57     7468.14    326.24 o 
  24   0   4     9454.68     9225.36    356.86 o 
  26   0   4    12052.81    11407.74    413.39 o 
  28   0   4    11128.83    10589.20    428.70 o 
  30   0   4     7053.56     7280.88    312.11 o 
  32   0   4     4258.57     4287.03    148.40 o 
  34   0   4     1865.49     1897.36    101.29 o 
  36   0   4     1213.59     1235.46    101.29 o 
  38   0   4      433.18      151.93    352.15 o 
  40   0   4       22.03      128.38    343.90 o 
   1   1   4    42975.76    46189.30   2174.14 o 
   2   1   4      310.12      179.46     63.01 o 
   3   1   4    31850.75    35801.28   1559.94 o 
   4   1   4      926.69      898.44     79.50 o 
   5   1   4    14437.41    15678.03    618.32 o 
   6   1   4     2320.77     2434.90    114.24 o 
   7   1   4    10381.90    11586.16    464.04 o 
   8   1   4     4321.76     4486.83    138.21 o 
   9   1   4     6374.52     6148.83    169.87 o 
  10   1   4     6357.14     6355.03    178.46 o 
  11   1   4     3351.94     3255.74    116.82 o 
  12   1   4     7720.48     7390.48    193.32 o 
  13   1   4     1364.55     1429.36     44.04 o 
  14   1   4     6599.41     6747.23    190.69 o 
  15   1   4      695.94      754.46    166.65 o 
  16   1   4     5040.18     5042.78    143.21 o 
  17   1   4     3379.34     3390.77    313.28 o 
  18   1   4     3505.90     3844.49    310.93 o 
  19   1   4     3773.79     4090.80    116.16 o 
  20   1   4     2300.31     2719.49    651.30 o 
  21   1   4     5012.93     5021.67    319.17 o 
  22   1   4     1692.29     1989.27    509.97 o 
  23   1   4     7306.43     7369.86    203.33 o 
  24   1   4      869.16      477.97   1053.50 o 
  25   1   4     8890.74     8871.86    238.35 o 
  26   1   4      265.13    -2560.72   3308.31 o 
  27   1   4    10608.41    10033.39    280.80 o 
  28   1   4       14.31    -3849.39   4690.41 o 
  29   1   4     6585.61     6539.50    183.12 o 
  30   1   4       68.65    -3070.01   3519.72 o 
  31   1   4     4574.22     4713.09    140.15 o 
  32   1   4      292.73    -1680.36   2221.25 o 
  33   1   4     2420.92     2104.09    249.68 o 
  34   1   4      388.90    -1350.89   1350.89 o 
  35   1   4     1338.60     1430.75    385.71 o 
  36   1   4      512.30     -291.37   1037.60 o 
  37   1   4      678.30      485.96    375.70 o 
  38   1   4      439.88     -275.17    275.17 o 
  39   1   4      210.18     -329.77    329.77 o 
  40   1   4      426.35      278.53    388.66 o 
  41   1   4        0.63     -179.00    278.55 o 
   0   2   4    22078.09    24069.78    327.42 o 
   1   2   4      350.07      597.12     47.11 o 
   2   2   4    24686.35    27065.99    348.62 o 
   3   2   4     2744.86     3403.71    147.22 o 
   4   2   4    12361.97    14389.81    281.48 o 
   5   2   4     8183.13     8791.94    243.80 o 
   6   2   4     8089.55     9118.18    247.33 o 
   7   2   4    10642.49    11249.92    268.53 o 
   8   2   4     4507.51     4516.69    196.69 o 
   9   2   4    11815.91    12382.92    283.84 o 
  10   2   4     1858.35     1878.52     76.55 o 
  11   2   4    15762.63    16042.20    317.99 o 
  12   2   4     1022.13     1044.67     57.71 o 
  13   2   4    18733.16    18393.00    355.68 o 
  14   2   4      382.41      248.51    201.40 o 
  15   2   4    17096.98    16852.50    372.17 o 
  16   2   4      759.49      770.25     63.60 o 
  17   2   4    15551.68    15584.06    369.82 o 
  18   2   4     2000.59     1937.41     93.04 o 
  19   2   4     9983.33     9619.90    335.66 o 
  20   2   4     1926.29     1850.25     84.80 o 
  21   2   4     5115.53     5257.50    234.37 o 
  22   2   4     3913.24     3857.15    179.02 o 
  23   2   4     2831.90     2864.30    104.82 o 
  24   2   4     3946.35     3857.15    150.75 o 
  25   2   4     1150.02     1135.36     82.44 o 
  26   2   4     5687.89     5385.87    222.60 o 
  27   2   4      143.53      232.02    286.19 o 
  28   2   4     4074.76     4103.30    207.28 o 
  30   2   4     2717.40     2608.73     98.93 o 
  31   2   4      326.59       25.91    315.64 o 
  32   2   4     1522.67     1591.15     96.58 o 
  33   2   4      669.83      502.90     97.75 o 
  34   2   4      812.57      758.47    100.11 o 
  35   2   4     1057.84     1085.89    103.64 o 
  37   2   4     1356.17     1261.38    108.35 o 
  38   2   4      209.12      546.48    349.79 o 
  39   2   4     1399.28     1322.62    115.42 o 
  40   2   4        7.33     -233.20    393.37 o 
  41   2   4     1327.88     1157.73    121.31 o 
   1   3   4     3938.98     4264.65    160.17 o 
   2   3   4     1476.70     1429.79     83.62 o 
   3   3   4     3276.09     3530.91    141.33 o 
   4   3   4     4717.29     5349.36    189.62 o 
   5   3   4      862.08     1012.87     50.64 o 
   6   3   4    11031.88    11710.42    275.59 o 
   7   3   4     1123.00     1136.53     53.00 o 
   8   3   4    14688.70    15650.01    309.75 o 
   9   3   4      143.18      243.80     51.82 o 
  10   3   4    20075.70    19720.33    353.33 o 
  11   3   4      454.40      539.41     57.71 o 
  12   3   4    22623.23    23359.59    398.08 o 
  13   3   4       10.18      224.95    194.33 o 
  14   3   4    21393.57    21575.29    396.90 o 
  15   3   4      187.36      161.35    212.00 o 
  16   3   4    17261.41    17363.64    385.13 o 
  17   3   4     1224.98     1356.77     68.31 o 
  18   3   4    14031.67    13492.36    365.10 o 
  19   3   4      188.02       87.15    236.73 o 
  20   3   4     7722.53     8026.40    306.22 o 
  21   3   4      249.79      151.93     71.84 o 
  22   3   4     4844.42     4731.04    187.26 o 
  23   3   4      305.23      307.39     73.02 o 
  24   3   4     2004.36     2017.49     82.44 o 
  25   3   4      705.45      746.70     80.09 o 
  26   3   4      423.48      473.46    277.95 o 
  27   3   4     1218.97     1069.40     85.98 o 
  28   3   4       69.08     -137.80    285.02 o 
  29   3   4      618.27      663.08     88.33 o 
  30   3   4      273.19      332.13    302.68 o 
  31   3   4      291.72      365.10    314.46 o 
  32   3   4      751.49      639.52     96.58 o 
  33   3   4       44.08     -135.44    326.24 o 
  34   3   4     1241.24      307.39    383.95 o 
  35   3   4       20.75     -213.17    353.33 o 
  36   3   4     1639.81     1768.99    111.89 o 
  37   3   4        8.85     -378.06    378.06 o 
  38   3   4     1740.58     1834.94    118.95 o 
  39   3   4        9.89       78.91    381.59 o 
  40   3   4     1566.35     1831.41    124.84 o 
   0   4   4     1081.50     1083.53     51.82 o 
   1   4   4      286.27      332.13     49.47 o 
   2   4   4      521.67      527.63     51.82 o 
   3   4   4     1648.25     1764.28     82.44 o 
   4   4   4     1365.30     1542.86     57.71 o 
   5   4   4     5835.51     6107.84    242.62 o 
   6   4   4     1364.91     1405.06     61.24 o 
   7   4   4     8825.36     9244.20    279.13 o 
   8   4   4      959.06     1076.47     57.71 o 
   9   4   4    11719.35    12576.07    314.46 o 
  10   4   4      886.43     1034.07     61.24 o 
  11   4   4    16369.23    16674.66    362.75 o 
  12   4   4      204.00      338.02    210.82 o 
  13   4   4    18170.46    16963.21    386.30 o 
  14   4   4       44.44      335.66    212.00 o 
  15   4   4    14617.91    15518.10    370.99 o 
  16   4   4      251.23      312.11     67.13 o 
  17   4   4    11468.81    11166.29    361.57 o 
  18   4   4       76.68      -60.07    228.48 o 
  19   4   4     6853.80     6936.98    287.37 o 
  20   4   4      242.47      -57.71    247.33 o 
  21   4   4     3237.87     3363.67    146.04 o 
  22   4   4      211.47      360.39    247.33 o 
  23   4   4     2215.05     2196.51     91.86 o 
  24   4   4      280.79      182.55    259.11 o 
  25   4   4      789.16      877.43     81.27 o 
  26   4   4      100.23      -47.11    279.13 o 
  27   4   4       54.46       32.98    281.48 o 
  28   4   4      204.10      236.73     84.80 o 
  29   4   4      227.90      332.13    296.79 o 
  30   4   4      310.93      230.84     91.86 o 
  31   4   4      694.58      428.70    330.95 o 
  32   4   4      271.27      -48.29    340.37 o 
  33   4   4     1075.02      991.67    106.00 o 
  34   4   4      228.40      123.66    359.22 o 
  35   4   4     1352.16     1471.02    113.06 o 
  36   4   4      122.53      -98.93    374.53 o 
  37   4   4     1435.30     1635.90    118.95 o 
  38   4   4       56.48       23.56    398.08 o 
   1   5   4     6266.83     6421.12    262.64 o 
   2   5   4      572.36      613.61     58.89 o 
   3   5   4     6333.94     6573.05    266.17 o 
   4   5   4     2122.26     2192.98    101.29 o 
   5   5   4     6729.88     6743.83    269.71 o 
   6   5   4     5180.31     5027.84    219.06 o 
   7   5   4     5014.08     4997.21    207.28 o 
   8   5   4     5873.56     6266.83    256.75 o 
   9   5   4     3171.72     3271.80    131.91 o 
  10   5   4     7175.53     7337.41    297.97 o 
  11   5   4     1060.07     1014.05     67.13 o 
  12   5   4     8666.29     8459.81    320.35 o 
  13   5   4       11.63      233.20    224.95 o 
  14   5   4     7638.66     8246.64    309.75 o 
  15   5   4       39.09      -58.89    235.55 o 
  16   5   4     6914.42     6993.51    255.57 o 
  17   5   4      119.65        5.89    247.33 o 
  18   5   4     5496.88     5562.54    229.66 o 
  19   5   4      939.38     1052.91     76.55 o 
  20   5   4     2330.57     2522.75    111.89 o 
  21   5   4     1715.56     1621.77     82.44 o 
  22   5   4     1148.36     1095.31     84.80 o 
  23   5   4     2186.67     2164.71    103.64 o 
  24   5   4      522.83      186.09    296.79 o 
  25   5   4     2069.44     2003.36     94.22 o 
  26   5   4       36.42       83.62    288.55 o 
  27   5   4     1811.01     1973.92     96.58 o 
  28   5   4       57.01       80.09    309.75 o 
  29   5   4     1757.08     1798.43    101.29 o 
  30   5   4      269.45       37.69    327.42 o 
  31   5   4     1531.96     1679.48    106.00 o 
  32   5   4      447.85      200.22    365.10 o 
  33   5   4     1086.09     1202.49    110.71 o 
  34   5   4      680.05      789.10    110.71 o 
  35   5   4      634.70      704.30    114.24 o 
  36   5   4      857.63      952.80    117.78 o 
   0   6   4    12151.10    11481.93    354.50 o 
   1   6   4       57.94       65.95    219.06 o 
   2   6   4    10905.46    10367.78    346.26 o 
   3   6   4      357.18      295.62    228.48 o 
   4   6   4     9204.25     9432.64    326.24 o 
   5   6   4      988.38     1103.56     70.67 o 
   6   6   4     6989.56     7475.21    283.84 o 
   7   6   4     1873.82     2056.36     97.75 o 
   8   6   4     4193.27     4231.67    166.06 o 
   9   6   4     1942.44     2074.03     98.93 o 
  10   6   4     2334.18     2514.51    107.18 o 
  11   6   4     2829.92     2728.86    134.26 o 
  12   6   4      812.86      847.98     73.02 o 
  13   6   4     3023.90     2757.12    123.66 o 
  14   6   4       90.56      366.28    235.55 o 
  15   6   4     2333.40     2286.02    102.46 o 
  16   6   4      134.68      309.75    253.22 o 
  17   6   4     1881.30     1965.67     95.40 o 
  18   6   4     1157.32     1081.18     82.44 o 
  19   6   4      906.81      931.60     83.62 o 
  20   6   4     2558.97     2638.17    109.53 o 
  21   6   4      309.71      130.73    283.84 o 
  22   6   4     3494.90     3716.99    135.44 o 
  23   6   4      156.78      335.66    303.86 o 
  24   6   4     3698.26     4059.72    167.24 o 
  25   6   4       37.58      -69.49    320.35 o 
  26   6   4     3048.71     3169.34    142.51 o 
  27   6   4        8.40     -147.22    335.66 o 
  28   6   4     2675.24     2832.50    143.69 o 
  29   6   4      106.73      213.17    354.50 o 
  30   6   4     2435.19     2648.77    138.98 o 
  31   6   4      202.63     -380.41    380.41 o 
  32   6   4     1755.18     1824.34    116.60 o 
  33   6   4      188.28      316.82    373.35 o 
  34   6   4     1166.60     1148.31    120.13 o 
   1   7   4     9196.60     9276.00    328.59 o 
   2   7   4       44.56       69.49    249.68 o 
   3   7   4     8300.34     8305.53    320.35 o 
   4   7   4       36.02       95.40    252.04 o 
   5   7   4     7295.04     6912.24    295.62 o 
   6   7   4      169.79      -25.91    257.93 o 
   7   7   4     5031.50     4689.82    216.71 o 
   8   7   4       89.42     -250.86    254.40 o 
   9   7   4     2650.95     2714.73    107.18 o 
  10   7   4       83.14     -189.62    254.40 o 
  11   7   4      816.04      849.16     77.73 o 
  12   7   4      161.18       21.20    268.53 o 
  13   7   4       27.33     -229.66    266.17 o 
  14   7   4       22.92     -123.66    262.64 o 
  15   7   4      121.63      148.40    262.64 o 
  16   7   4       14.99     -249.68    290.91 o 
  17   7   4      549.75      593.59     82.44 o 
  18   7   4       30.54      365.10    279.13 o 
  19   7   4     1502.89     1473.37     91.86 o 
  20   7   4       81.47     -157.82    305.04 o 
  21   7   4     2449.83     2572.22    100.11 o 
  22   7   4       59.85       93.04     93.04 o 
  23   7   4     2905.85     3062.16    138.98 o 
  24   7   4       24.26      -63.60    340.37 o 
  25   7   4     2805.60     2819.55    120.13 o 
  26   7   4       40.28      173.13    334.48 o 
  27   7   4     2479.84     2717.08    116.60 o 
  28   7   4       40.55      -85.98    106.00 o 
  29   7   4     2201.87     2328.42    120.13 o 
  30   7   4       35.64     -386.30    386.30 o 
  31   7   4     1614.74     1724.23    122.49 o 
   0   8   4     4410.09     4265.83    189.62 o 
   1   8   4       11.16      -36.51    275.59 o 
   2   8   4     4112.56     4011.43    170.77 o 
   3   8   4      126.46      332.13    268.53 o 
   4   8   4     3682.87     3627.49    154.29 o 
   5   8   4      226.59      162.53    280.31 o 
   6   8   4     2853.46     2740.64    108.35 o 
   7   8   4      403.57      525.28     84.80 o 
   8   8   4     1768.00     1714.81     90.69 o 
   9   8   4      791.32      691.34     87.15 o 
  10   8   4      721.14      520.57    287.37 o 
  11   8   4      763.24      670.14     87.15 o 
  12   8   4       73.83      -95.40    287.37 o 
  13   8   4      755.14      782.03     88.33 o 
  14   8   4       36.32      379.24    279.13 o 
  15   8   4      778.60      780.85     90.69 o 
  16   8   4      283.68      170.77    310.93 o 
  17   8   4      569.00      600.66     94.22 o 
  18   8   4      695.42      749.05     97.75 o 
  19   8   4      621.69      561.79     97.75 o 
  20   8   4     1202.77     1425.08    103.64 o 
  21   8   4      614.16      696.05    101.29 o 
  22   8   4     1479.05     1574.66    108.35 o 
  23   8   4      307.31      368.64    103.64 o 
  24   8   4     1579.20     1661.81    111.89 o 
  25   8   4      205.69      236.73    107.18 o 
  26   8   4     1322.92     1284.93    115.42 o 
   1   9   4     1595.56     1653.57     96.58 o 
   2   9   4      234.60     -234.37    314.46 o 
   3   9   4     1236.86     1260.20     95.40 o 
   4   9   4      591.31      698.41     93.04 o 
   5   9   4      900.18      806.76     95.40 o 
   6   9   4      779.75      323.88    333.30 o 
   7   9   4      520.53      550.01     94.22 o 
   8   9   4     1374.04     1593.50     97.75 o 
   9   9   4      186.43        0.00    322.70 o 
  10   9   4     1893.86     1733.66    104.82 o 
  11   9   4       30.36     -153.11    328.59 o 
  12   9   4     1940.70     2142.34    106.00 o 
  13   9   4        4.28      102.46    339.19 o 
  14   9   4     1940.53     1799.61    107.18 o 
  15   9   4       73.69      -37.69    352.15 o 
  16   9   4     1511.75     1360.31    109.53 o 
  17   9   4      209.14      339.19    345.08 o 
  18   9   4     1049.25     1315.55    108.35 o 
  19   9   4      423.20      484.06    106.00 o 
  20   9   4      973.03      862.12    110.71 o 
  21   9   4      621.87      663.08    369.82 o 
  22   9   4      633.42      374.53    374.53 o 
  23   9   4      636.95     -415.75    415.75 o 
   0  10   4      121.89     -114.24    338.02 o 
   1  10   4       54.98      350.97    336.84 o 
   2  10   4      133.65      151.93    339.19 o 
   3  10   4      416.22      402.79    100.11 o 
   4  10   4      141.62      257.93    335.66 o 
   5  10   4      734.87      -95.40    368.64 o 
   6  10   4      100.79      279.13    335.66 o 
   7  10   4     1075.01     1256.66    106.00 o 
   8  10   4       47.53       58.89    343.90 o 
   9  10   4     1532.98     1567.59    110.71 o 
  10  10   4       12.37       69.49    366.28 o 
  11  10   4     1673.39     1754.85    114.24 o 
  12  10   4       21.05      174.31    361.57 o 
  13  10   4     1745.16     1827.88    117.78 o 
  14  10   4       35.00      627.74    365.10 o 
  15  10   4     1684.71     1900.90    120.13 o 
  16  10   4       35.06       75.38    387.48 o 
   2   0   5     1044.03     1058.80     60.07 o 
   4   0   5     5635.51     6010.08    247.33 o 
   6   0   5    14784.53    15552.26    362.75 o 
   8   0   5    14549.87    16109.33    380.41 o 
  10   0   5    16838.46    18556.71    414.57 o 
  12   0   5    26246.68    26830.44    492.30 o 
  14   0   5    23484.36    23211.20    469.92 o 
  16   0   5    20966.55    20581.27    468.75 o 
  18   0   5    16396.89    16142.31    444.01 o 
  20   0   5     6257.41     6411.70    269.71 o 
  22   0   5     3512.69     3748.79    138.98 o 
  24   0   5     2267.93     2194.16     88.33 o 
  26   0   5      341.09       32.98    283.84 o 
  28   0   5       45.69     -162.53    295.62 o 
  30   0   5      229.41      444.01    292.08 o 
  32   0   5      748.36      427.53    339.19 o 
  34   0   5     1142.61     1222.51    106.00 o 
  36   0   5     1704.07     1874.99    115.42 o 
  38   0   5     1644.70     1665.35    117.78 o 
   0   1   5     9535.09    10463.93    423.99 o 
   1   1   5      229.85      372.03    140.15 o 
   2   1   5     8707.77     9230.47    355.09 o 
   3   1   5     2069.59     2110.27     72.03 o 
   4   1   5     5994.92     6939.03    190.82 o 
   5   1   5     7099.70     7443.45    189.57 o 
   6   1   5     3818.17     4460.47    125.26 o 
   7   1   5    14263.86    15275.66    247.35 o 
   8   1   5     2535.46     3346.47    528.22 o 
   9   1   5    17067.38    17346.23    274.57 o 
  10   1   5     1243.94     1538.02     50.62 o 
  11   1   5    22257.03    22769.85    863.88 o 
  12   1   5      319.64      548.42    127.79 o 
  13   1   5    20766.22    21030.96    314.02 o 
  14   1   5       13.80       27.00    176.85 o 
  15   1   5    13720.58    13227.68    316.82 o 
  16   1   5      220.24      636.10    311.52 o 
  17   1   5    15668.71    15510.32    297.79 o 
  18   1   5      651.36      927.50    146.63 o 
  19   1   5     9101.08     8916.79    264.83 o 
  20   1   5     1046.97     1340.84    167.83 o 
  21   1   5     4240.72     4327.63    118.57 o 
  22   1   5     1488.54     1526.54     62.39 o 
  23   1   5     2402.23     2423.63     80.73 o 
  24   1   5     1603.43     1414.54     64.51 o 
  25   1   5      841.71      817.33    118.36 o 
  26   1   5     1703.78     1541.40    185.50 o 
  27   1   5       23.96     -328.00    328.00 o 
  28   1   5     1391.41     1262.59     66.20 o 
  29   1   5       83.87     -225.97    225.97 o 
  30   1   5     1101.67      968.05    262.05 o 
  31   1   5      499.43     -448.98    621.27 o 
  32   1   5      787.54      131.09    255.59 o 
  33   1   5      892.57      636.20    378.06 o 
  34   1   5      507.42     -126.05    536.47 o 
  35   1   5     1364.24     1038.05     83.62 o 
  36   1   5      295.77     -554.72    554.72 o 
  37   1   5     1773.25     1604.28    240.26 o 
  38   1   5      154.78    -1174.15   1456.29 o 
  39   1   5     1448.76     1347.40    329.18 o 
   1   2   5    18985.34    21200.77    367.46 o 
   2   2   5      113.50     -190.80    193.15 o 
   3   2   5    17523.06    18831.13    354.50 o 
   4   2   5     1343.88     1536.97     63.60 o 
   5   2   5    14018.33    17686.35    345.08 o 
   6   2   5     4460.32     4705.13    200.22 o 
   7   2   5     9280.12    12700.91    316.82 o 
   8   2   5     4948.05     4950.10    206.11 o 
   9   2   5     4555.60     4797.00    202.57 o 
  10   2   5     4791.70     5027.84    200.22 o 
  11   2   5     1690.24     1823.16     78.91 o 
  12   2   5    11135.62    11438.36    332.13 o 
  13   2   5      487.75      458.15     64.78 o 
  14   2   5     7953.86     7988.71    310.93 o 
  15   2   5      179.80      414.57    227.31 o 
  16   2   5     8395.09     8695.37    332.13 o 
  17   2   5     1611.19     1618.24     76.55 o 
  18   2   5     5739.33     5647.34    228.48 o 
  19   2   5     2672.70     2918.48    118.95 o 
  20   2   5     1735.50     1745.43     87.15 o 
  21   2   5     3654.56     3739.37    161.35 o 
  22   2   5      963.41      486.41    293.26 o 
  23   2   5     4782.06     4865.31    206.11 o 
  24   2   5      905.58      528.81    300.33 o 
  25   2   5     5104.38     5263.39    226.13 o 
  26   2   5       59.07       67.13    299.15 o 
  27   2   5     5168.08     5030.19    206.11 o 
  28   2   5       91.41      223.77    325.06 o 
  29   2   5     4028.50     4047.94    201.40 o 
  30   2   5      186.59     -292.08    340.37 o 
  31   2   5     2741.77     2795.99    111.89 o 
  32   2   5      537.09      413.39    355.68 o 
  33   2   5     1700.74     1877.34    111.89 o 
  34   2   5      597.56      154.29    392.19 o 
  35   2   5      999.98      929.25    111.89 o 
  36   2   5      954.05      614.79    401.61 o 
  37   2   5      468.87      385.13    113.06 o 
  38   2   5      661.52      226.13    408.68 o 
   0   3   5    23467.66    24405.44    403.97 o 
   1   3   5      106.63      300.33     58.89 o 
   2   3   5    20483.35    21012.33    378.06 o 
   3   3   5      313.99      492.30     57.71 o 
   4   3   5    15718.42    17454.33    354.50 o 
   5   3   5      475.79      562.97     58.89 o 
   6   3   5     9832.99    10649.26    308.57 o 
   7   3   5     1761.13     1886.76     78.91 o 
   8   3   5     7293.50     8127.69    287.37 o 
   9   3   5      963.07     1123.58     63.60 o 
  10   3   5     3296.34     3535.62    156.64 o 
  11   3   5     2095.10     2211.82    101.29 o 
  12   3   5      994.75     1141.24     65.95 o 
  13   3   5     1496.60     1653.57     75.38 o 
  14   3   5      161.18     -223.77    223.77 o 
  15   3   5      651.64      665.43     67.13 o 
  16   3   5     1004.61      988.14     70.67 o 
  17   3   5     1833.32     1843.19     76.55 o 
  18   3   5     2391.32     2315.47    110.71 o 
  19   3   5      633.39      746.70     75.38 o 
  20   3   5     3768.02     3705.22    186.09 o 
  21   3   5      206.79      131.91     78.91 o 
  22   3   5     4914.94     5027.84    222.60 o 
  23   3   5       69.06     -166.06    294.44 o 
  24   3   5     6072.34     6251.52    272.06 o 
  25   3   5       38.90      154.29    293.26 o 
  26   3   5     6445.45     6329.26    250.86 o 
  27   3   5       46.28     -190.80    321.53 o 
  28   3   5     5909.66     5620.25    274.42 o 
  29   3   5       26.52     -316.82    347.44 o 
  30   3   5     4072.59     4277.61    155.46 o 
  31   3   5       49.76      -49.47    363.93 o 
  32   3   5     2707.02     2819.55    131.91 o 
  33   3   5       40.50     -305.04    356.86 o 
  34   3   5     1381.17      623.03    399.26 o 
  35   3   5      114.50     -394.55    394.55 o 
  36   3   5      698.89      438.12    392.19 o 
  37   3   5      166.74      448.72    389.84 o 
   1   4   5    20101.12    20542.40    400.44 o 
   2   4   5      222.23      280.31    219.06 o 
   3   4   5    18289.23    19196.23    395.73 o 
   4   4   5      281.49      469.92     63.60 o 
   5   4   5    13906.52    14454.59    366.28 o 
   6   4   5      293.90      378.06    219.06 o 
   7   4   5     8466.76     8436.26    310.93 o 
   8   4   5      362.61      407.50     63.60 o 
   9   4   5     4408.84     4727.51    195.51 o 
  10   4   5      810.89      793.81     65.95 o 
  11   4   5     1600.41     1572.30     73.02 o 
  12   4   5      313.11      232.02    229.66 o 
  13   4   5      616.85      743.16     68.31 o 
  14   4   5      481.30      491.12     69.49 o 
  15   4   5      264.69       43.58    235.55 o 
  16   4   5      294.33      305.04     70.67 o 
  17   4   5     1692.01     1659.46     76.55 o 
  18   4   5      286.65       27.09    262.64 o 
  19   4   5     3181.30     2827.79    146.04 o 
  20   4   5      779.74      257.93    288.55 o 
  21   4   5     4300.95     4428.36    154.29 o 
  22   4   5      545.57      466.39    286.19 o 
  23   4   5     5648.62     5289.30    236.73 o 
  24   4   5       99.25     -252.04    321.53 o 
  25   4   5     5815.63     5793.38    212.00 o 
  26   4   5      127.67      104.82     95.40 o 
  27   4   5     5385.41     5528.38    204.93 o 
  28   4   5       30.91     -175.49    342.73 o 
  29   4   5     4023.14     4060.90    182.55 o 
  30   4   5        6.09      275.59    339.19 o 
  31   4   5     2661.03     2850.17    120.13 o 
  32   4   5       39.72      156.64    381.59 o 
  33   4   5     1809.70     2055.18    117.78 o 
  34   4   5       52.43      100.11    379.24 o 
  35   4   5      973.54      811.47    120.13 o 
  36   4   5       32.05     -283.84    401.61 o 
   0   5   5    11736.24    12101.43    348.62 o 
   1   5   5      305.00      372.17    232.02 o 
   2   5   5    10294.78    10029.76    345.08 o 
   3   5   5     1629.03     1736.01     93.04 o 
   4   5   5     7260.17     7120.71    295.62 o 
   5   5   5     2030.15     2254.22    104.82 o 
   6   5   5     4655.78     4694.53    203.75 o 
   7   5   5     2611.82     2533.35    106.00 o 
   8   5   5     2992.31     3399.00    122.49 o 
   9   5   5     4247.02     4284.67    201.40 o 
  10   5   5     1079.31     1217.80     74.20 o 
  11   5   5     4506.75     4446.03    183.73 o 
  12   5   5      186.22      336.84    239.08 o 
  13   5   5     5380.85     5391.76    212.00 o 
  14   5   5       28.92      136.62    250.86 o 
  15   5   5     5725.07     5384.70    241.44 o 
  16   5   5      826.47      751.41     78.91 o 
  17   5   5     3344.74     3309.49    137.80 o 
  18   5   5     1347.03     1312.02     89.51 o 
  19   5   5     2914.83     2963.23    148.40 o 
  20   5   5     1680.20     1600.57     94.22 o 
  21   5   5     2659.11     2693.53    110.71 o 
  22   5   5     2016.93     2059.89     97.75 o 
  23   5   5     1072.26      959.87     94.22 o 
  24   5   5     2314.27     2303.69    102.46 o 
  25   5   5      433.32      256.75    333.30 o 
  26   5   5     2629.93     2738.28    115.42 o 
  27   5   5      180.19      224.95    334.48 o 
  28   5   5     2496.59     2275.42    115.42 o 
  29   5   5        0.46      446.37    354.50 o 
  30   5   5     1570.95     1558.17    113.06 o 
  31   5   5       89.16      -95.40    378.06 o 
  32   5   5      914.54     1092.96    114.24 o 
  33   5   5      248.25     -179.02    387.48 o 
  34   5   5      454.31      388.66    117.78 o 
   1   6   5     2183.96     2242.45    100.11 o 
   2   6   5      819.16      721.96     73.02 o 
   3   6   5     2039.39     2132.91     77.73 o 
   4   6   5     2170.96     2208.29     96.58 o 
   5   6   5     1349.36     1509.88     77.73 o 
   6   6   5     3127.81     3204.67    155.46 o 
   7   6   5      798.47      910.40     76.55 o 
   8   6   5     5317.48     5397.65    223.77 o 
   9   6   5      298.12      421.64    267.35 o 
  10   6   5     7046.87     6635.47    294.44 o 
  11   6   5       76.31      190.80    269.71 o 
  12   6   5     6639.61     6322.19    256.75 o 
  13   6   5       22.92     -220.24    281.48 o 
  14   6   5     6566.46     6736.76    239.08 o 
  15   6   5      179.76      494.66    287.37 o 
  16   6   5     5023.25     5281.05    199.04 o 
  17   6   5      546.10      666.61     87.15 o 
  18   6   5     3477.83     3514.42    153.11 o 
  19   6   5      541.16      601.83     89.51 o 
  20   6   5     2960.84     3096.32    103.64 o 
  21   6   5      648.98      772.61     94.22 o 
  22   6   5     1677.13     1731.30    100.11 o 
  23   6   5      821.51      732.56     98.93 o 
  24   6   5      642.98      703.12     98.93 o 
  25   6   5      868.80      601.83    348.62 o 
  26   6   5      216.24      115.42    345.08 o 
  27   6   5      710.90      686.63    104.82 o 
  28   6   5        2.55      235.55    349.79 o 
  29   6   5      409.55      -73.02    376.88 o 
  30   6   5       92.82      301.51    375.70 o 
  31   6   5      222.24      454.61    370.99 o 
   0   7   5       92.74       43.58     75.38 o 
   1   7   5      224.64      195.51    259.11 o 
   2   7   5       57.19      -97.75    257.93 o 
   3   7   5     1434.81     1300.24     82.44 o 
   4   7   5        2.30       28.27    263.82 o 
   5   7   5     2343.46     2334.31     93.04 o 
   6   7   5       18.68     -263.82    277.95 o 
   7   7   5     3316.43     3231.76    133.09 o 
   8   7   5       43.01       58.89    279.13 o 
   9   7   5     4982.13     5192.72    215.53 o 
  10   7   5       38.50     -166.06    303.86 o 
  11   7   5     5568.64     5700.33    240.26 o 
  12   7   5        8.52      313.28     87.15 o 
  13   7   5     5791.88     6001.84    226.13 o 
  14   7   5        0.84      579.46    316.82 o 
  15   7   5     5280.49     5363.50    200.22 o 
  16   7   5       77.25     -316.82    316.82 o 
  17   7   5     3403.86     3391.93    127.20 o 
  18   7   5       36.35       95.40    323.88 o 
  19   7   5     2545.51     2581.64    155.46 o 
  20   7   5        9.21      -98.93     98.93 o 
  21   7   5     1771.84     1793.72    104.82 o 
  22   7   5        5.16     -329.77    347.44 o 
  23   7   5      721.32      647.77    360.39 o 
  24   7   5        5.50      148.40    349.79 o 
  25   7   5      209.92      466.39    349.79 o 
  26   7   5       43.68     -383.95    383.95 o 
  27   7   5       25.55     -181.37    362.75 o 
   1   8   5     1146.28     1083.53     90.69 o 
   2   8   5      343.40      538.23    289.73 o 
   3   8   5      795.65      799.70     89.51 o 
   4   8   5      879.33      461.68    312.11 o 
   5   8   5      707.08      309.75    317.99 o 
   6   8   5     1237.10     1341.46     93.04 o 
   7   8   5      490.26      585.34     91.86 o 
   8   8   5     1831.98     2048.12    107.18 o 
   9   8   5      301.70     -269.71    334.48 o 
  10   8   5     2521.45     2448.55    104.82 o 
  11   8   5      132.73      -94.22    330.95 o 
  12   8   5     2736.72     2754.77    107.18 o 
  13   8   5        2.33      215.53    330.95 o 
  14   8   5     2899.21     3049.21    111.89 o 
  15   8   5        2.70      155.46     98.93 o 
  16   8   5     2279.95     2304.87    111.89 o 
  17   8   5       14.53      159.00    343.90 o 
  18   8   5     1618.97     1511.06    109.53 o 
  19   8   5      123.59      253.22    352.15 o 
  20   8   5     1188.07     1133.00    110.71 o 
  21   8   5      196.09       70.67    355.68 o 
  22   8   5      600.23      554.72    373.35 o 
  23   8   5      216.78      262.64    369.82 o 
   0   9   5     1725.77     1706.57    103.64 o 
   1   9   5       42.29        0.00    330.95 o 
   2   9   5     1676.93     1687.72    104.82 o 
   3   9   5      264.23      335.66    342.73 o 
   4   9   5     1649.26     1634.72    106.00 o 
   5   9   5      428.11      501.72    100.11 o 
   6   9   5     1390.83     1277.86    103.64 o 
   7   9   5      620.31      626.57    100.11 o 
   8   9   5      838.07      759.65    104.82 o 
   9   9   5      955.39      226.13    372.17 o 
  10   9   5      458.32      466.39    366.28 o 
  11   9   5     1110.12     1198.95    106.00 o 
  12   9   5      117.70       48.29    353.33 o 
  13   9   5     1057.71     1081.18    107.18 o 
  14   9   5       10.99       29.44    339.19 o 
  15   9   5      874.18      883.32    109.53 o 
  16   9   5       18.19       20.02    360.39 o 
  17   9   5      553.43      661.90    110.71 o 
  18   9   5      143.03      138.98    392.19 o 
  19   9   5      400.77     -281.48    409.86 o 
   1  10   5     2244.85     2154.11    121.31 o 
   2  10   5       35.58      338.02    379.24 o 
   3  10   5     1878.25     1927.99    120.13 o 
   4  10   5       64.78      -41.22    389.84 o 
   5  10   5     1549.18     1614.70    118.95 o 
   6  10   5       53.91      114.24    381.59 o 
   7  10   5     1103.29     1130.64    116.60 o 
   8  10   5       66.81      391.01    358.04 o 
   0   0   6    23086.79    22934.42    435.77 o 
   2   0   6    22859.85    23984.98    459.32 o 
   4   0   6    24093.83    24413.69    473.46 o 
   6   0   6    18390.86    19102.01    458.15 o 
   8   0   6     7818.10     9603.42    368.64 o 
  10   0   6     3156.48     3263.56    154.29 o 
  12   0   6      749.23      827.96     81.27 o 
  14   0   6        5.48     -180.20    264.99 o 
  16   0   6      993.58     1056.45     85.98 o 
  18   0   6     4461.02     5614.36    216.71 o 
  20   0   6     5817.98     5302.25    272.06 o 
  22   0   6     6519.00     6785.05    256.75 o 
  24   0   6     7740.71     7631.85    290.91 o 
  26   0   6     7141.07     6848.65    281.48 o 
  28   0   6     5741.15     5388.23    216.71 o 
  30   0   6     3778.80     4190.45    164.89 o 
  32   0   6     2639.07     2578.11    142.51 o 
  34   0   6     1904.71     1960.96    121.31 o 
  36   0   6      880.55      919.83    117.78 o 
   1   1   6    18358.54    19076.38   1043.49 o 
   2   1   6      275.69      627.36    247.33 o 
   3   1   6    17811.37    18910.33    661.90 o 
   4   1   6     1051.71     1348.64    108.94 o 
   5   1   6    15654.21    16066.88    398.67 o 
   6   1   6     1648.02     1721.10     85.39 o 
   7   1   6     8821.96     9382.31    251.53 o 
   8   1   6     2094.27     2195.13     70.81 o 
   9   1   6     4747.42     5876.45   1132.41 o 
  10   1   6     2616.85     2719.33     74.90 o 
  11   1   6     2607.31     2864.03    165.47 o 
  12   1   6     3183.14     2988.75     90.49 o 
  13   1   6      265.07      321.35     72.97 o 
  14   1   6     3101.56     3078.17     94.77 o 
  15   1   6      430.24      125.06    200.89 o 
  16   1   6     2723.97     3509.26    379.24 o 
  17   1   6     2652.97     2485.45     78.39 o 
  18   1   6     2167.98     2261.92    129.55 o 
  19   1   6     4814.72     4349.67    156.86 o 
  20   1   6     1360.10     1833.04    309.16 o 
  21   1   6     4194.90     4182.22    131.29 o 
  22   1   6      604.53      700.54     91.88 o 
  23   1   6     5213.54     5264.60    349.20 o 
  24   1   6      206.74      187.52    238.50 o 
  25   1   6     5576.30     5437.28    176.14 o 
  26   1   6       14.73     -359.80    359.80 o 
  27   1   6     4892.60     4734.87    140.08 o 
  28   1   6       36.13     -659.79    716.08 o 
  29   1   6     3764.13     3610.02    114.31 o 
  30   1   6      103.99     -567.09    567.09 o 
  31   1   6     2636.10     2564.41     85.36 o 
  32   1   6      215.09     -277.68    300.33 o 
  33   1   6     1684.58     1561.36    143.69 o 
  34   1   6      298.05     -511.15    511.15 o 
  35   1   6      984.99      316.22    303.69 o 
  36   1   6      357.01     -301.85    301.85 o 
   0   2   6     8546.05     9276.00    320.35 o 
   1   2   6      210.01      189.62    226.13 o 
   2   2   6     9545.98     9895.50    329.77 o 
   3   2   6     1916.58     2331.95    103.64 o 
   4   2   6     9695.73    10258.25    336.84 o 
   5   2   6     4687.43     5689.73    234.37 o 
   6   2   6     8216.03     8160.66    323.88 o 
   7   2   6     6961.51     8963.89    335.66 o 
   8   2   6     2833.13     2878.43    150.75 o 
   9   2   6     9509.93     9426.75    353.33 o 
  10   2   6     1126.37     1350.89     77.73 o 
  11   2   6    10920.10    10622.17    375.70 o 
  12   2   6      162.32      383.95    259.11 o 
  13   2   6    10661.12    10446.69    382.77 o 
  14   2   6       64.97     -259.11    269.71 o 
  15   2   6     8798.23     8511.63    352.15 o 
  16   2   6      644.43      558.26     83.62 o 
  17   2   6     6491.17     6162.01    268.53 o 
  18   2   6     2001.56     1887.94     91.86 o 
  19   2   6     4260.28     4996.04    195.51 o 
  20   2   6     1829.62     1919.74     93.04 o 
  21   2   6     2473.10     2512.15     98.93 o 
  22   2   6     2043.81     1946.83    100.11 o 
  23   2   6     1353.08     1220.15     98.93 o 
  24   2   6     2284.81     2095.23    111.89 o 
  25   2   6      541.99      395.73    334.48 o 
  26   2   6     2408.53     2701.77    127.20 o 
  27   2   6       24.90     -293.26    340.37 o 
  28   2   6     1771.65     1568.77    110.71 o 
  29   2   6       90.33       51.82    348.62 o 
  30   2   6     1255.08     1167.16    110.71 o 
  31   2   6      395.18      127.20    385.13 o 
  32   2   6      843.87      747.87    111.89 o 
  33   2   6      653.93      718.43    114.24 o 
  34   2   6      754.16      712.54    408.68 o 
  35   2   6      713.13      716.08    408.68 o 
   1   3   6      756.06      839.74     65.95 o 
   2   3   6     1242.88     1284.93     69.49 o 
   3   3   6      467.85      505.26     67.13 o 
   4   3   6     4902.36     5524.85    212.00 o 
   5   3   6      672.49      865.65     69.49 o 
   6   3   6     8695.17     9178.24    340.37 o 
   7   3   6      174.10       69.49    243.80 o 
   8   3   6    11152.99    11127.43    367.46 o 
   9   3   6       84.37      393.37     74.20 o 
  10   3   6    14353.79    14131.88    419.28 o 
  11   3   6      207.70      440.48     76.55 o 
  12   3   6    15397.18    14700.74    416.93 o 
  13   3   6       40.60       97.75     81.27 o 
  14   3   6    14483.83    14471.08    422.81 o 
  15   3   6        8.41      266.17    280.31 o 
  16   3   6    11089.51    11259.34    405.15 o 
  17   3   6      266.93      303.86    287.37 o 
  18   3   6     8616.45     8213.66    315.64 o 
  19   3   6      480.61      461.68    297.97 o 
  20   3   6     5368.89     5591.98    212.00 o 
  21   3   6      220.52      187.26    310.93 o 
  22   3   6     2689.44     2983.25    135.44 o 
  23   3   6      212.67     -156.64    321.53 o 
  24   3   6     1126.55      535.88    334.48 o 
  25   3   6      226.86      561.79    320.35 o 
  26   3   6      209.82      340.37    328.59 o 
  27   3   6      181.09      235.55     96.58 o 
  28   3   6       21.10      -70.67    350.97 o 
  29   3   6       99.31      143.69    103.64 o 
  30   3   6      192.50      -74.20    360.39 o 
  31   3   6       75.27     -175.49    374.53 o 
  32   3   6      509.77      633.63    395.73 o 
  33   3   6       47.14      219.06    376.88 o 
  34   3   6      863.26      970.47    121.31 o 
   0   4   6     3008.65     2873.72    124.84 o 
   1   4   6      262.70      135.44    230.84 o 
   2   4   6     2057.03     2074.03     78.91 o 
   3   4   6     2227.17     2284.84    104.82 o 
   4   4   6     1049.57     1069.40     74.20 o 
   5   4   6     5332.72     6467.05    227.31 o 
   6   4   6      499.65      329.77    248.51 o 
   7   4   6     6605.72     6978.20    290.91 o 
   8   4   6      549.64      320.35    264.99 o 
   9   4   6     8740.86     9520.97    361.57 o 
  10   4   6      262.43      415.75    253.22 o 
  11   4   6    10061.71    10368.96    378.06 o 
  12   4   6       52.73      144.86     78.91 o 
  13   4   6     9944.91     9809.52    396.90 o 
  14   4   6        4.44     -286.19    286.19 o 
  15   4   6     8508.20     8346.75    340.37 o 
  16   4   6       95.03      191.97     84.80 o 
  17   4   6     6410.78     6856.89    272.06 o 
  18   4   6       98.34      286.19    303.86 o 
  19   4   6     4418.75     4840.57    196.69 o 
  20   4   6      252.15     -320.35    320.35 o 
  21   4   6     2310.19     2283.67    121.31 o 
  22   4   6      244.60      441.66    315.64 o 
  23   4   6     1336.87     1456.88     97.75 o 
  24   4   6      177.34     -173.13    329.77 o 
  25   4   6      483.96      273.24    330.95 o 
  26   4   6      169.13     -106.00    336.84 o 
  27   4   6       31.59        0.00    348.62 o 
  28   4   6      241.85      299.15    103.64 o 
  29   4   6      152.84      379.24    379.24 o 
  30   4   6      204.06      173.13    368.64 o 
  31   4   6      418.70      555.90    114.24 o 
  32   4   6      139.36     -137.80    389.84 o 
  33   4   6      744.66      612.43    120.13 o 
   1   5   6     5523.61     5165.63    266.17 o 
   2   5   6      275.01      293.26     75.38 o 
   3   5   6     3976.21     4267.01    206.11 o 
   4   5   6     1287.91     1428.62     77.73 o 
   5   5   6     2678.40     2505.08    109.53 o 
   6   5   6     2331.39     2295.44     84.80 o 
   7   5   6     1982.35     2021.03    107.18 o 
   8   5   6     3237.68     3340.11    143.69 o 
   9   5   6     1060.43     1142.42     82.44 o 
  10   5   6     4505.42     4415.40    177.84 o 
  11   5   6      210.46      426.35    274.42 o 
  12   5   6     5104.60     5016.06    201.40 o 
  13   5   6        8.01      -51.82    283.84 o 
  14   5   6     4990.61     4781.68    195.51 o 
  15   5   6      129.66      489.95    293.26 o 
  16   5   6     3998.05     4006.72    133.09 o 
  17   5   6      288.07       63.60    313.28 o 
  18   5   6     3326.16     3389.58    134.26 o 
  19   5   6      551.85      277.95    326.24 o 
  20   5   6     2261.69     2467.40    103.64 o 
  21   5   6     1136.51      644.23    353.33 o 
  22   5   6     1114.73     1253.13    102.46 o 
  23   5   6     1385.86     1516.95    104.82 o 
  24   5   6      484.08      419.28    359.22 o 
  25   5   6     1282.95     1235.46    108.35 o 
  26   5   6       57.86      130.73    360.39 o 
  27   5   6     1117.55     1133.00    111.89 o 
  28   5   6       33.41      180.20    376.88 o 
  29   5   6      924.53      544.12    391.01 o 
  30   5   6      198.69      280.31    403.97 o 
   0   6   6     7956.47     7430.46    281.48 o 
   1   6   6       22.48     -134.26    286.19 o 
   2   6   6     6952.92     6735.58    259.11 o 
   3   6   6      326.63      431.06     83.62 o 
   4   6   6     4973.88     5272.81    217.88 o 
   5   6   6      702.20      661.90     84.80 o 
   6   6   6     3759.36     3455.53    183.73 o 
   7   6   6      658.29      718.43     87.15 o 
   8   6   6     2762.90     2865.48    122.49 o 
   9   6   6      824.57      865.65     89.51 o 
  10   6   6     1259.24     1284.93     90.69 o 
  11   6   6     1128.99     1065.87     89.51 o 
  12   6   6      285.00       47.11    313.28 o 
  13   6   6     1171.69     1239.00     90.69 o 
  14   6   6        7.93      138.98    299.15 o 
  15   6   6      956.91      422.81    323.88 o 
  16   6   6      326.55      313.28    319.17 o 
  17   6   6      723.93      650.12     96.58 o 
  18   6   6      651.16      699.59     96.58 o 
  19   6   6      515.37      306.22    346.26 o 
  20   6   6     1283.02     1304.95    106.00 o 
  21   6   6      255.77     -234.37    352.15 o 
  22   6   6     1897.16     1832.59    110.71 o 
  23   6   6      219.26      256.75    362.75 o 
  24   6   6     2037.74     2152.94    116.60 o 
  25   6   6      132.45      300.33    358.04 o 
  26   6   6     2220.80     2215.36    122.49 o 
  27   6   6        0.24      -76.55    380.41 o 
   1   7   6     6419.72     6389.32    261.46 o 
   2   7   6        0.55      235.55     91.86 o 
   3   7   6     4986.10     4727.51    197.86 o 
   4   7   6        9.60     -121.31    313.28 o 
   5   7   6     3506.95     3388.40    140.15 o 
   6   7   6        2.12      399.26    303.86 o 
   7   7   6     2666.82     2646.42    103.64 o 
   8   7   6        6.55       57.71    306.22 o 
   9   7   6     1665.90     1566.41     98.93 o 
  10   7   6       14.11      559.43    301.51 o 
  11   7   6      601.52      789.10     94.22 o 
  12   7   6       10.64     -138.98    316.82 o 
  13   7   6       97.41     -336.84    336.84 o 
  14   7   6       13.79     -163.71    317.99 o 
  15   7   6       45.35       91.86    332.13 o 
  16   7   6       23.62     -177.84    342.73 o 
  17   7   6      327.26        0.00    345.08 o 
  18   7   6       16.88      -37.69    333.30 o 
  19   7   6      759.52      648.94    106.00 o 
  20   7   6        6.08      407.50    339.19 o 
  21   7   6     1430.08     1303.77    114.24 o 
  22   7   6       22.58     -144.86    366.28 o 
  23   7   6     1840.19     2057.54    120.13 o 
   0   8   6     4000.01     3733.48    183.73 o 
   1   8   6       14.26      187.26    342.73 o 
   2   8   6     3400.22     3461.42    130.73 o 
   3   8   6       57.40      329.77    100.11 o 
   4   8   6     2373.51     2435.60    120.13 o 
   5   8   6      131.01      290.91    343.90 o 
   6   8   6     1644.02     1566.41    107.18 o 
   7   8   6      407.39      546.48    333.30 o 
   8   8   6     1082.44     1078.82    104.82 o 
   9   8   6      589.67      277.95    342.73 o 
  10   8   6      406.81      121.31    354.50 o 
  11   8   6      617.30      369.82    347.44 o 
  12   8   6       66.65      287.37    352.15 o 
  13   8   6      639.39      650.12    363.93 o 
  14   8   6       15.96      186.09    349.79 o 
  15   8   6      699.12      625.39    356.86 o 
  16   8   6      211.95      252.04    335.66 o 
  17   8   6      673.58      664.25    109.53 o 
  18   8   6      377.58      641.88    380.41 o 
  19   8   6      527.64      310.93    380.41 o 
  20   8   6      623.20      756.12    115.42 o 
   1   9   6      805.43      683.10    108.35 o 
   2   9   6      120.01      335.66    356.86 o 
   3   9   6      581.96      600.66    107.18 o 
   4   9   6      323.07      317.99    375.70 o 
   5   9   6      396.95      648.94    362.75 o 
   6   9   6      631.00      395.73    389.84 o 
   7   9   6      320.87      419.28    362.75 o 
   8   9   6      978.82      267.35    413.39 o 
   9   9   6      199.30      134.26    370.99 o 
  10   9   6     1147.16      721.96    395.73 o 
  11   9   6       55.02      422.81    372.17 o 
  12   9   6     1249.23      459.32    416.93 o 
   2   0   7     1173.62     1203.67     82.44 o 
   4   0   7     5455.90     5365.85    227.31 o 
   6   0   7     7121.14     7963.98    310.93 o 
   8   0   7     8310.15     8326.73    383.95 o 
  10   0   7    13018.98    13427.58    479.35 o 
  12   0   7    15225.91    14803.20    497.01 o 
  14   0   7    12854.45    14028.24    518.21 o 
  16   0   7    10214.38     8538.72    380.41 o 
  18   0   7     8216.10     7648.34    303.86 o 
  20   0   7     5353.25     5073.77    203.75 o 
  22   0   7     3029.70     3216.45    118.95 o 
  24   0   7     2115.15     1847.90    114.24 o 
  26   0   7      708.94      846.81    110.71 o 
  28   0   7       39.34       21.20    389.84 o 
  30   0   7      173.70      -11.78    395.73 o 
  32   0   7      622.78      631.28    415.75 o 
   0   1   7     2833.32     3064.75     89.06 o 
   1   1   7      115.86     -200.05    200.05 o 
   2   1   7     2824.05     2931.91    148.99 o 
   3   1   7     2125.64     2208.22     64.79 o 
   4   1   7     2637.24     2752.63     81.78 o 
   5   1   7     5195.40     5316.38    198.45 o 
   6   1   7     2234.67     2354.70     90.10 o 
   7   1   7     5417.00     5327.71    161.48 o 
   8   1   7     1300.95     1446.76     84.80 o 
   9   1   7     7012.79     7626.92    431.06 o 
  10   1   7      519.38      635.73    143.69 o 
  11   1   7     9747.82     9592.87    276.00 o 
  12   1   7      102.34      208.07    395.14 o 
  13   1   7     9251.98     9649.07   1188.94 o 
  14   1   7       17.88       88.92    233.98 o 
  15   1   7     7444.47     7146.19    213.85 o 
  16   1   7      173.38      464.04    235.13 o 
  17   1   7     6608.01     6402.90    191.99 o 
  18   1   7      335.54      498.84     96.48 o 
  19   1   7     5293.77     5128.72    143.81 o 
  20   1   7      357.75      500.95    471.69 o 
  21   1   7     3080.52     3043.81    105.28 o 
  22   1   7      494.04      469.52    255.65 o 
  23   1   7     1721.60     1583.89     81.19 o 
  24   1   7      641.37      446.12    264.40 o 
  25   1   7      792.63      601.40    106.47 o 
  26   1   7      782.49      418.64    276.43 o 
  27   1   7        7.92     -139.82    393.37 o 
  28   1   7      747.69      207.56    286.02 o 
  29   1   7      137.61      279.26    302.09 o 
  30   1   7      629.02      635.45    290.59 o 
  31   1   7      240.97       68.32    288.89 o 
  32   1   7      392.40      279.50    290.12 o 
   1   2   7     7806.35     8277.26    329.77 o 
   2   2   7      438.35      453.44     76.55 o 
   3   2   7     6627.67     6843.93    273.24 o 
   4   2   7     2272.63     2213.00     93.04 o 
   5   2   7     4942.25     5294.01    234.37 o 
   6   2   7     1929.42     1892.65     85.98 o 
   7   2   7     3182.50     3540.33    144.86 o 
   8   2   7     1829.48     1971.56     85.98 o 
   9   2   7     1742.84     1777.23     94.22 o 
  10   2   7     2754.30     2767.72    143.69 o 
  11   2   7      816.07      900.98     84.80 o 
  12   2   7     3949.24     3608.64    190.80 o 
  13   2   7      193.77     -114.24    313.28 o 
  14   2   7     3209.12     3275.34    127.20 o 
  15   2   7       30.43       48.29    308.57 o 
  16   2   7     3155.32     3122.23    124.84 o 
  17   2   7      471.53      -24.73    334.48 o 
  18   2   7     2663.79     2595.77    104.82 o 
  19   2   7     1284.04     1243.71    102.46 o 
  20   2   7     1653.90     1577.01    106.00 o 
  21   2   7     2017.16     1986.87    109.53 o 
  22   2   7      707.71      586.52    107.18 o 
  23   2   7     2476.46     2446.20    115.42 o 
  24   2   7      499.61      685.45    107.18 o 
  25   2   7     2464.35     2403.80    118.95 o 
  26   2   7       91.90       42.40    368.64 o 
  27   2   7     2170.26     2055.18    123.66 o 
  28   2   7       87.96     -147.22    414.57 o 
  29   2   7     1816.43     1739.54    126.02 o 
  30   2   7      172.49        0.00    412.21 o 
  31   2   7     1411.28     1433.33    128.38 o 
   0   3   7    10625.31    10828.28    385.13 o 
   1   3   7       12.46      366.28    274.42 o 
   2   3   7    10027.39     9588.10    396.90 o 
   3   3   7      179.23      181.37    281.48 o 
   4   3   7     9268.25    10610.39    398.08 o 
   5   3   7      414.72      663.08     81.27 o 
   6   3   7     7083.64     7117.17    358.04 o 
   7   3   7      280.86      237.91    285.02 o 
   8   3   7     4335.02     4179.85    200.22 o 
   9   3   7      438.27      358.04    282.66 o 
  10   3   7     2088.78     2162.36     94.22 o 
  11   3   7      843.06      825.61     87.15 o 
  12   3   7      755.77      594.77     88.33 o 
  13   3   7      588.03      489.95     85.98 o 
  14   3   7       50.14      102.46    290.91 o 
  15   3   7      188.65      233.20    299.15 o 
  16   3   7      411.93      444.01     90.69 o 
  17   3   7      167.70      -16.49    319.17 o 
  18   3   7     1425.69     1507.53     98.93 o 
  19   3   7      125.49       89.51    330.95 o 
  20   3   7     2224.92     2277.78    113.06 o 
  21   3   7       98.37      280.31    343.90 o 
  22   3   7     3061.82     2854.88    131.91 o 
  23   3   7       85.80     -196.69    381.59 o 
  24   3   7     3933.09     3861.86    160.17 o 
  25   3   7      115.26       10.60    393.37 o 
  26   3   7     3959.26     4567.33    155.46 o 
  27   3   7       29.63     -240.26    405.15 o 
  28   3   7     3551.71     4201.05    161.35 o 
  29   3   7       61.70      173.13    427.53 o 
  30   3   7     2713.96     2718.26    140.15 o 
   1   4   7     9767.32     9717.66    400.44 o 
   2   4   7        7.55      -82.44    297.97 o 
   3   4   7     9256.68     9646.99    393.37 o 
   4   4   7       98.04      486.41    287.37 o 
   5   4   7     8246.24     8084.11    334.48 o 
   6   4   7       16.40      199.04     84.80 o 
   7   4   7     5639.83     5599.05    254.40 o 
   8   4   7      316.27       65.95    301.51 o 
   9   4   7     2930.59     2777.15    103.64 o 
  10   4   7      234.68      210.82     87.15 o 
  11   4   7     1037.83     1069.40     90.69 o 
  12   4   7      206.74      313.28    293.26 o 
  13   4   7      156.77     -302.68    308.57 o 
  14   4   7      420.98      179.02    314.46 o 
  15   4   7       92.13      116.60     89.51 o 
  16   4   7      423.12      348.62     94.22 o 
  17   4   7      777.38      807.94     95.40 o 
  18   4   7      315.72      -35.33    336.84 o 
  19   4   7     1707.51     1747.79    104.82 o 
  20   4   7      336.33       18.84    349.79 o 
  21   4   7     2379.01     2470.93    114.24 o 
  22   4   7      275.33      459.32    356.86 o 
  23   4   7     3059.47     3098.67    134.26 o 
  24   4   7       82.61     -406.33    406.33 o 
  25   4   7     3286.91     3138.72    142.51 o 
  26   4   7       29.55     -183.73    395.73 o 
  27   4   7     3134.46     3208.20    131.91 o 
  28   4   7       53.53        0.00    418.10 o 
   0   5   7     6338.67     6200.88    293.26 o 
   1   5   7       36.75      396.90    302.68 o 
   2   5   7     5934.31     5800.44    219.06 o 
   3   5   7      131.21      263.82    300.33 o 
   4   5   7     5112.33     4930.08    237.91 o 
   5   5   7      341.39      274.42    312.11 o 
   6   5   7     3431.26     3483.80    166.06 o 
   7   5   7     1329.42     1315.55     94.22 o 
   8   5   7     1718.53     1858.50     95.40 o 
   9   5   7     1950.03     1803.14     97.75 o 
  10   5   7      694.81      614.79     94.22 o 
  11   5   7     2022.55     1965.67     98.93 o 
  12   5   7      183.10      506.43    310.93 o 
  13   5   7     2294.15     2218.89    104.82 o 
  14   5   7        4.18     -332.13    332.13 o 
  15   5   7     2364.14     2145.87    106.00 o 
  16   5   7      370.94      285.02    348.62 o 
  17   5   7     1868.35     1887.94    109.53 o 
  18   5   7     1027.76     1140.07    107.18 o 
  19   5   7     1267.77     1473.37    109.53 o 
  20   5   7     1345.79     1426.26    113.06 o 
  21   5   7      937.04     1076.47    110.71 o 
  22   5   7     1519.23     1532.26    116.60 o 
  23   5   7      512.89      292.08    408.68 o 
  24   5   7     1757.95     1553.46    122.49 o 
  25   5   7      199.05     -392.19    411.04 o 
  26   5   7     1547.76     1299.06    124.84 o 
   1   6   7      974.57     1025.82     93.04 o 
   2   6   7      301.43      518.21    316.82 o 
   3   6   7      991.37      971.65     95.40 o 
   4   6   7      759.90      816.18     95.40 o 
   5   6   7      900.50      964.58     96.58 o 
   6   6   7     1822.93     1870.28    101.29 o 
   7   6   7      440.19      109.53    334.48 o 
   8   6   7     3036.93     3130.47    130.73 o 
   9   6   7       98.38      466.39    323.88 o 
  10   6   7     3175.46     3377.80    129.55 o 
  11   6   7       22.21      179.02    346.26 o 
  12   6   7     3303.01     3183.47    115.42 o 
  13   6   7        6.16      156.64    349.79 o 
  14   6   7     3577.38     3347.18    173.13 o 
  15   6   7       64.35     -376.88    376.88 o 
  16   6   7     3335.60     3269.45    120.13 o 
  17   6   7      266.54      194.33    383.95 o 
  18   6   7     2517.30     2583.99    117.78 o 
  19   6   7      411.87       40.04    382.77 o 
  20   6   7     1710.18     1800.79    118.95 o 
  21   6   7      438.95      469.92    386.30 o 
  22   6   7      885.22      299.15    391.01 o 
  23   6   7      446.73      464.04    409.86 o 
  24   6   7      224.74      -22.38    407.50 o 
   0   7   7       66.12     -108.35    334.48 o 
   1   7   7       63.15     -343.90    343.90 o 
   2   7   7       40.71       63.60    333.30 o 
   3   7   7      351.29      618.32    333.30 o 
   4   7   7       19.91      347.44    320.35 o 
   5   7   7      948.47      674.85    367.46 o 
   6   7   7        1.27      568.86    341.55 o 
   7   7   7     2140.31     2075.20    111.89 o 
   8   7   7        9.58      130.73    345.08 o 
   9   7   7     2962.47     2799.52    117.78 o 
  10   7   7        8.93     -376.88    376.88 o 
  11   7   7     3154.70     2979.72    120.13 o 
  12   7   7        9.41       87.15    367.46 o 
  13   7   7     3206.40     3020.94    122.49 o 
  14   7   7       18.27       80.09    383.95 o 
  15   7   7     2832.84     2733.57    123.66 o 
  16   7   7       47.88     -399.26    399.26 o 
  17   7   7     2117.73     2326.07    122.49 o 
  18   7   7       57.82      221.42    115.42 o 
  19   7   7     1412.06     1379.15    123.66 o 
  20   7   7       22.25     -210.82    382.77 o 
   1   8   7      517.53      611.25    352.15 o 
   2   8   7      108.68     -370.99    370.99 o 
   3   8   7      423.50      402.79    107.18 o 
   4   8   7      343.85      436.95    360.39 o 
   5   8   7      262.99     -160.17    381.59 o 
   6   8   7      877.09      819.72    111.89 o 
   7   8   7      218.07      419.28    362.75 o 
   8   8   7     1555.26     1380.33    118.95 o 
   9   8   7      216.05      167.24    115.42 o 
  10   8   7     1930.04     1806.68    121.31 o 
  11   8   7      104.08      433.41    394.55 o 
  12   8   7     2048.64     1831.41    127.20 o 
   0   0   8    10984.32    10761.15    440.48 o 
   2   0   8    11222.32    10662.21    413.39 o 
   4   0   8     9941.36     8701.25    428.70 o 
   6   0   8     6352.99     6245.63    262.64 o 
   8   0   8     3571.51     3416.67    188.44 o 
  10   0   8     1672.54     1628.84    116.60 o 
  12   0   8      497.45      335.66    109.53 o 
  14   0   8       19.17      552.37    372.17 o 
  16   0   8      376.96     -269.71    389.84 o 
  18   0   8     1299.92     1118.87    120.13 o 
  20   0   8     2536.14     2245.98    131.91 o 
  22   0   8     3233.12     2751.24    164.89 o 
  24   0   8     4297.38     3980.81    189.62 o 
  26   0   8     4172.77     3885.41    212.00 o 
   1   1   8    10840.84    10590.15    444.01 o 
   2   1   8      116.09      507.62     72.44 o 
   3   1   8    10330.75     9051.35    297.28 o 
   4   1   8      387.95      633.81     82.44 o 
   5   1   8     7319.92     6993.55    207.87 o 
   6   1   8      584.34      843.05     93.04 o 
   7   1   8     4234.04     4351.10    130.72 o 
   8   1   8      784.71      917.68     75.75 o 
   9   1   8     2118.37     2208.23    118.95 o 
  10   1   8      904.10     1078.73     76.13 o 
  11   1   8      713.39      437.57    261.94 o 
  12   1   8     1095.97     1020.59     77.95 o 
  13   1   8      101.98       24.86    330.95 o 
  14   1   8     1159.26     1259.82     81.85 o 
  15   1   8      106.29       92.12    261.32 o 
  16   1   8     1218.93     1204.52     81.50 o 
  17   1   8      791.23      474.65    222.01 o 
  18   1   8      991.27     1001.64    452.85 o 
  19   1   8     1714.01     1667.10    109.53 o 
  20   1   8      668.77      427.84    301.43 o 
  21   1   8     2089.70     1927.84     89.93 o 
  22   1   8      278.33      432.33    240.85 o 
  23   1   8     2542.52     2526.02     97.39 o 
  24   1   8       82.95       36.79    423.40 o 
  25   1   8     3221.34     3197.59    105.63 o 
  26   1   8        9.25       42.73    314.38 o 
  27   1   8     3026.11     3022.31    100.35 o 
   0   2   8     3521.09     3857.15    140.15 o 
   1   2   8       55.46      476.99    290.91 o 
   2   2   8     3892.34     3754.68    161.35 o 
   3   2   8      571.13      732.56     90.69 o 
   4   2   8     3712.62     3611.00    151.93 o 
   5   2   8     1494.92     1646.50     96.58 o 
   6   2   8     2461.97     2578.11    107.18 o 
   7   2   8     2777.27     2962.05    126.02 o 
   8   2   8     1275.57     1314.37    100.11 o 
   9   2   8     4320.33     4205.76    196.69 o 
  10   2   8      442.23      269.71    341.55 o 
  11   2   8     5468.84     5252.79    207.28 o 
  12   2   8       72.04     -157.82    347.44 o 
  13   2   8     5340.92     5114.99    182.55 o 
  14   2   8       26.93      155.46    104.82 o 
  15   2   8     4327.41     3930.17    180.20 o 
  16   2   8      250.07      193.15    107.18 o 
  17   2   8     3295.24     2978.54    153.11 o 
  18   2   8      546.10      408.68    393.37 o 
  19   2   8     2387.98     2607.55    123.66 o 
  20   2   8      715.81      917.47    118.95 o 
  21   2   8     1520.08     1479.26    122.49 o 
  22   2   8      871.15      843.27    121.31 o 
  23   2   8      718.31      767.90    428.70 o 
  24   2   8     1180.61     1134.18    128.38 o 
  25   2   8      275.94     -213.17    428.70 o 
  26   2   8     1354.93     1299.06    128.38 o 
   1   3   8      518.24      423.99     91.86 o 
   2   3   8      549.58      402.79    295.62 o 
   3   3   8      564.87     -124.84    321.53 o 
   4   3   8     1975.73     1883.23     98.93 o 
   5   3   8      160.95      538.23    309.75 o 
   6   3   8     3605.79     3562.71    135.44 o 
   7   3   8       55.54      -97.75    320.35 o 
   8   3   8     5282.07     4858.24    190.80 o 
   9   3   8       10.07        8.24    330.95 o 
  10   3   8     6709.96     6375.19    250.86 o 
  11   3   8       11.78      570.03    341.55 o 
  12   3   8     6980.66     6891.04    295.62 o 
  13   3   8        3.96     -295.62    349.79 o 
  14   3   8     6209.26     6039.53    250.86 o 
  15   3   8       56.24      617.14    383.95 o 
  16   3   8     5040.69     4768.73    210.82 o 
  17   3   8       73.17      378.06    382.77 o 
  18   3   8     3816.95     3684.02    199.04 o 
  19   3   8      136.02      395.73    382.77 o 
  20   3   8     2469.47     2267.18    123.66 o 
  21   3   8      120.36      -63.60    378.06 o 
  22   3   8     1219.21     1352.06    120.13 o 
  23   3   8      134.55      334.48    396.90 o 
  24   3   8      496.52       57.71    400.44 o 
  25   3   8      164.38      421.64    407.50 o 
   0   4   8      789.47      604.19    328.59 o 
   1   4   8      116.32     -147.22    315.64 o 
   2   4   8      520.10      607.72     94.22 o 
   3   4   8      991.17      988.14     96.58 o 
   4   4   8      333.66      148.40    332.13 o 
   5   4   8     2305.85     2359.04    116.60 o 
   6   4   8      273.65       83.62    328.59 o 
   7   4   8     3500.23     3317.74    142.51 o 
   8   4   8      190.14      -34.15    347.44 o 
   9   4   8     4973.46     5142.08    195.51 o 
  10   4   8       88.33      273.24    354.50 o 
  11   4   8     6152.15     6452.92    240.26 o 
  12   4   8       21.70      220.24    365.10 o 
  13   4   8     6242.58     6253.88    232.02 o 
  14   4   8       11.71      581.81    368.64 o 
  15   4   8     5487.97     4960.70    214.35 o 
  16   4   8       58.26      195.51    383.95 o 
  17   4   8     4393.59     4387.14    179.02 o 
  18   4   8       31.80     -366.28    391.01 o 
  19   4   8     3207.65     3181.12    153.11 o 
  20   4   8       67.31      201.40    116.60 o 
  21   4   8     1763.40     1707.74    124.84 o 
  22   4   8      118.44      431.06    395.73 o 
  23   4   8      660.68      582.99    122.49 o 
  24   4   8       63.57      -35.33    425.17 o 
   1   5   8     2465.34     2513.33    118.95 o 
   2   5   8      190.52     -175.49    345.08 o 
   3   5   8     1900.92     1840.83    109.53 o 
   4   5   8      670.53      408.68    361.57 o 
   5   5   8     1500.53     1433.33    107.18 o 
   6   5   8     1159.09     1237.82    106.00 o 
   7   5   8     1084.64     1133.00    106.00 o 
   8   5   8     1888.48     1891.47    111.89 o 
   9   5   8      544.79      687.81    108.35 o 
  10   5   8     2757.60     2687.64    117.78 o 
  11   5   8      233.35     -380.41    380.41 o 
  12   5   8     2994.22     2668.79    142.51 o 
  13   5   8       35.23     -213.17    381.59 o 
  14   5   8     2546.69     2427.35    120.13 o 
  15   5   8       10.36      129.55    379.24 o 
  16   5   8     2024.76     2041.05    118.95 o 
  17   5   8      131.47     -405.15    405.15 o 
  18   5   8     1628.11     1639.44    121.31 o 
  19   5   8      327.22      128.38    399.26 o 
  20   5   8     1107.42     1271.98    124.84 o 
  21   5   8      624.49      486.41    414.57 o 
  22   5   8      500.57      369.82    432.24 o 
   0   6   8     2980.54     2747.70    116.60 o 
   1   6   8        7.60      177.84    356.86 o 
   2   6   8     2696.15     2817.19    140.15 o 
   3   6   8       82.16      621.85    347.44 o 
   4   6   8     2346.32     2295.44    116.60 o 
   5   6   8      176.88      247.33    369.82 o 
   6   6   8     2087.67     2201.22    115.42 o 
   7   6   8      284.46      163.71    391.01 o 
   8   6   8     1400.30     1383.86    113.06 o 
   9   6   8      533.49      484.06    111.89 o 
  10   6   8      629.52      612.43    111.89 o 
  11   6   8      797.60      570.03    388.66 o 
  12   6   8      136.82      171.95    383.95 o 
  13   6   8      756.42      686.63    380.41 o 
  14   6   8        1.58     -326.24    394.55 o 
  15   6   8      570.24      309.75    401.61 o 
  16   6   8      133.12      595.94    378.06 o 
  17   6   8      428.10      -22.38    406.33 o 
   1   7   8     3685.48     3775.88    182.55 o 
   2   7   8       13.83      378.06    386.30 o 
   3   7   8     3071.22     3274.16    129.55 o 
   4   7   8       26.12       30.62    398.08 o 
   5   7   8     2446.43     2407.33    127.20 o 
   6   7   8        1.91      236.73    114.24 o 
   7   7   8     1651.68     1764.28    122.49 o 
   8   7   8        7.86      169.60    392.19 o 
   9   7   8      856.86      704.30    393.37 o 
   2   0   9      431.43      488.77    379.24 o 
   4   0   9     1890.43     1740.72    120.13 o 
   6   0   9     3232.35     3158.74    131.91 o 
   8   0   9     5014.73     4635.64    206.11 o 
  10   0   9     7817.24     7325.64    282.66 o 
  12   0   9     7665.14     7160.75    308.57 o 
  14   0   9     5882.48     4991.33    237.91 o 
  16   0   9     4546.37     4077.39    155.46 o 
  18   0   9     4120.28     3880.70    220.24 o 
  20   0   9     2829.41     2456.80    148.40 o 
  22   0   9      953.66      461.68    487.59 o 
   0   1   9     1692.91     1623.82     86.58 o 
   1   1   9       45.70       12.66    502.90 o 
   2   1   9     1592.01     1595.18    101.88 o 
   3   1   9      588.18      532.22    263.23 o 
   4   1   9     1312.06     1318.97     87.72 o 
   5   1   9     1572.56     1720.15     93.63 o 
   6   1   9      968.29      578.49    310.30 o 
   7   1   9     2595.66     2477.76     94.37 o 
   8   1   9      494.49      818.35     88.48 o 
   9   1   9     4673.54     4564.41    124.99 o 
  10   1   9      184.87       95.48    250.27 o 
  11   1   9     6158.54     5532.56    172.85 o 
  12   1   9       31.95       -4.99    331.32 o 
  13   1   9     5098.43     4719.53    126.60 o 
  14   1   9       16.23      180.69    314.91 o 
  15   1   9     3890.09     3738.38    106.16 o 
  16   1   9       86.77      382.56    323.41 o 
  17   1   9     3352.57     3216.23    147.81 o 
  18   1   9      215.40       67.87    330.37 o 
  19   1   9     3068.59     2873.68    151.93 o 
  20   1   9      301.50      614.38    318.87 o 
  21   1   9     1584.70     1531.74    110.12 o 
  22   1   9      379.47      383.11    331.86 o 
  23   1   9      416.25     -120.13    549.42 o 
   1   2   9     5068.74     5061.99    212.00 o 
   2   2   9       81.15     -379.24    379.24 o 
   3   2   9     4263.79     4375.36    176.66 o 
   4   2   9      458.30      594.77    108.35 o 
   5   2   9     3207.50     3314.20    135.44 o 
   6   2   9      739.22      561.79    396.90 o 
   7   2   9     1994.32     2162.36    117.78 o 
   8   2   9     1317.67     1309.66    116.60 o 
   9   2   9      926.07      811.47    116.60 o 
  10   2   9     2389.98     2254.22    124.84 o 
  11   2   9      342.63      433.41    392.19 o 
  12   2   9     2403.17     2175.31    126.02 o 
  13   2   9       38.77      252.04    395.73 o 
  14   2   9     1748.52     1652.39    123.66 o 
  15   2   9      111.78      392.19    413.39 o 
  16   2   9     1517.55     1452.17    127.20 o 
  17   2   9      424.41      226.13    124.84 o 
  18   2   9     1582.62     1529.90    131.91 o 
  19   2   9      782.85      554.72    453.44 o 
  20   2   9     1198.82     1115.33    135.44 o 
  21   2   9     1107.52      597.12    479.35 o 
  22   2   9      364.44      -50.64    471.10 o 
   0   3   9     6395.54     5897.02    259.11 o 
   1   3   9        7.22      168.42    111.89 o 
   2   3   9     5911.19     6032.46    249.68 o 
   3   3   9       14.32      619.50    374.53 o 
   4   3   9     5040.00     4490.78    202.57 o 
   5   3   9       15.22      177.84    108.35 o 
   6   3   9     3788.58     3764.10    150.75 o 
   7   3   9       75.85     -380.41    389.84 o 
   8   3   9     2145.54     2320.18    118.95 o 
   9   3   9      249.13      156.64    396.90 o 
  10   3   9      993.53     1032.89    114.24 o 
  11   3   9      370.24      442.84    392.19 o 
  12   3   9      269.22      -71.84    382.77 o 
  13   3   9      183.78      217.88    394.55 o 
  14   3   9       22.58     -316.82    398.08 o 
  15   3   9       63.65     -412.21    412.21 o 
  16   3   9      253.77      362.75    401.61 o 
  17   3   9      107.32     -419.28    419.28 o 
  18   3   9      791.52      926.89    124.84 o 
  19   3   9      200.20      272.06    447.55 o 
  20   3   9     1337.47     1174.22    133.09 o 
   1   4   9     5451.61     5178.59    219.06 o 
   2   4   9       43.34      524.10    383.95 o 
   3   4   9     4522.73     4069.14    206.11 o 
   4   4   9       90.03      288.55    386.30 o 
   5   4   9     3575.11     3399.00    135.44 o 
   6   4   9      197.03     -293.26    399.26 o 
   7   4   9     2226.92     2211.82    120.13 o 
   8   4   9      210.08       49.47    389.84 o 
   9   4   9     1053.58      935.14    116.60 o 
  10   4   9       83.46      223.77    376.88 o 
  11   4   9      369.81       71.84    381.59 o 
  12   4   9      151.13     -146.04    399.26 o 
  13   4   9       31.98     -321.53    408.68 o 
  14   4   9      316.38      239.08    402.79 o 
  15   4   9       70.53      -88.33    414.57 o 
  16   4   9      316.14      338.02    413.39 o 
  17   4   9      436.09      401.61    421.64 o 
   0   5   9     2650.53     2660.55    123.66 o 
   1   5   9       30.07      260.28    393.37 o 
   2   5   9     2371.29     2155.29    124.84 o 
   3   5   9      211.22      150.75    399.26 o 
   4   5   9     1992.45     1948.01    123.66 o 
   5   5   9      504.94      592.41    118.95 o 
   6   5   9     1478.95     1488.68    122.49 o 
   7   5   9      956.92      996.38    120.13 o 
   8   5   9      744.94      835.03    120.13 o 
   9   5   9      958.80      626.57    393.37 o 
  10   5   9      296.12       75.38    413.39 o 
  11   5   9      966.56      822.07    123.66 o 
   0   0  10     4569.58     4595.60    216.71 o 
   2   0  10     4367.58     3980.81    180.20 o 
   4   0  10     4190.86     3818.28    160.17 o 
   6   0  10     3358.42     3045.67    150.75 o 
   8   0  10     2182.85     1863.21    151.93 o 
  10   0  10      968.77      796.16    148.40 o 
  12   0  10      209.70     -273.24    499.37 o 
   1   1  10     3413.23     3330.15    122.67 o 
   2   1  10       34.04      150.94    149.99 o 
   3   1  10     3144.33     2728.33    113.51 o 
   4   1  10      123.39      238.84    569.44 o 
   5   1  10     2699.12     2571.63    107.24 o 
   6   1  10      268.32      220.62    348.55 o 
   7   1  10     1803.25     1687.12    105.50 o 
   8   1  10      487.75      414.45    456.97 o 
   9   1  10      944.39      869.16    348.78 o 
  10   1  10      676.06      616.74    149.53 o 
  11   1  10      288.16      219.68    340.98 o 
   0   2  10     1878.71     1960.96    127.20 o 
   1   2  10       39.71      312.11    414.57 o 
   2   2  10     1687.30     1525.19    128.38 o 
   3   2  10      309.49      676.03    418.10 o 
   4   2  10     1540.75     1642.97    128.38 o 
   5   2  10      645.06      740.81    127.20 o 
   6   2  10     1081.71     1057.62    130.73 o 
   7   2  10     1082.12     1140.07    131.91 o 
   8   2  10      629.89      484.06    444.01 o 
   9   2  10     1479.09     1611.17    134.26 o 
   1   3  10      183.51      138.98    419.28 o 
   2   3  10      231.88      353.33    425.17 o 
                                                 
